# Supplementary material for: Innovation in an E. coli evolution experiment is contingent on maintaining adaptive potential until competition subsides
Source: PLoS Genet. 2018 Apr 12;14(4):e1007348. doi: 10.1371/journal.pgen.1007348 (PMC5918244; doi:10.1371/journal.pgen.1007348)
Supplement: S1 Dataset — (CSV) [file pgen.1007348.s009.csv]

Strain	Competition	Replicate	Relative Fitness
REL606	ara	1	0.975958749
REL606	ara	2	1.015353778
REL606	ara	3	0.991612317
REL606	ara	4	1.004713618
REL606	ara	5	1.000236543
REL606	ara	6	0.992732295
REL606	cit	1	0.994428351
REL606	cit	2	1.003486751
REL606	cit	3	1.007739487
REL606	cit	4	1.058232074
REL606	cit	5	1.024358886
REL606	cit	6	1.007971222
REL606	cit	1	1.008405801
REL606	cit	2	0.999864652
REL606	cit	3	0.995432983
REL606	cit	4	1.012914812
REL606	cit	5	1.009599621
REL606	cit	6	0.999619822
REL1166A	ara	1	0.98991223
REL1166A	ara	2	1.029119541
REL1166A	ara	3	1.026298718
REL1166A	ara	4	1.04424907
REL1166A	ara	5	0.987951191
REL1166A	ara	6	1.005421537
REL1166A	cit	1	0.961697359
REL1166A	cit	2	0.941397267
REL1166A	cit	3	0.984137942
REL1166A	cit	4	0.943719782
REL1166A	cit	5	0.964242598
REL1166A	cit	6	0.935010011
ZDB409	ara	1	1.035602625
ZDB409	ara	2	0.945058615
ZDB409	ara	3	0.999693593
ZDB409	ara	4	0.982871118
ZDB409	ara	5	0.974561506
ZDB409	ara	6	1.014780957
ZDB409	cit	1	0.981613841
ZDB409	cit	2	0.946896672
ZDB409	cit	3	1.042070238
ZDB409	cit	4	1.00696675
ZDB409	cit	5	1.026075426
ZDB409	cit	6	1.062380087
ZDB425	ara	1	1.000919138
ZDB425	ara	2	1.015489476
ZDB425	ara	3	0.987840826
ZDB425	ara	4	1.025402092
ZDB425	ara	5	0.949377462
ZDB425	ara	6	1.000537291
ZDB425	cit	1	0.84880682
ZDB425	cit	2	0.952053398
ZDB425	cit	3	0.963243525
ZDB425	cit	4	0.943661173
ZDB425	cit	5	0.918555651
ZDB425	cit	6	0.880675195
ZDB429	ara	1	0.979603571
ZDB429	ara	2	0.97069922
ZDB429	ara	3	0.974848055
ZDB429	ara	4	1.030734242
ZDB429	ara	5	1.080907417
ZDB429	ara	6	1.048991494
ZDB429	cit	1	1.023173595
ZDB429	cit	2	1.030120875
ZDB429	cit	3	0.973912568
ZDB429	cit	4	1.113080414
ZDB429	cit	5	1.02879812
ZDB429	cit	6	1.02939503
ZDB1	ara	1	1.061828605
ZDB1	ara	2	1.056525196
ZDB1	ara	3	1.015168002
ZDB1	ara	4	1.053534223
ZDB1	ara	5	1.044435454
ZDB1	ara	6	1.021417089
ZDB1	cit	1	0.838632196
ZDB1	cit	2	0.766117835
ZDB1	cit	3	0.77700688
ZDB1	cit	4	0.880011114
ZDB1	cit	5	0.870086165
ZDB1	cit	6	0.899128036
ZDB445	ara	1	1.003231612
ZDB445	ara	2	0.968149034
ZDB445	ara	3	1.000622386
ZDB445	ara	4	1.002586018
ZDB445	ara	5	0.994436891
ZDB445	ara	6	0.982224583
ZDB445	cit	1	0.990165105
ZDB445	cit	2	1.022270928
ZDB445	cit	3	1.002382141
ZDB445	cit	4	0.997928571
ZDB445	cit	5	1.024265046
ZDB445	cit	6	1.01272218
ZDB446	ara	1	1.062516405
ZDB446	ara	2	1.078308881
ZDB446	ara	3	1.037828786
ZDB446	ara	4	1.127832949
ZDB446	ara	5	0.990079928
ZDB446	ara	6	1.103575116
ZDB446	cit	1	1.077834089
ZDB446	cit	2	1.128774231
ZDB446	cit	3	1.1017398
ZDB446	cit	4	1.075795188
ZDB446	cit	5	1.045571471
ZDB446	cit	6	0.986612845
ZDB458	ara	1	1.006195006
ZDB458	ara	2	1.041601926
ZDB458	ara	3	1.031990704
ZDB458	ara	4	1.016085166
ZDB458	ara	5	0.998692247
ZDB458	ara	6	1.024175999
ZDB458	cit	1	0.948228541
ZDB458	cit	2	0.968405113
ZDB458	cit	3	0.974556413
ZDB458	cit	4	0.986294305
ZDB458	cit	5	0.939970144
ZDB458	cit	6	0.981467974
ZDB467	ara	1	1.047959988
ZDB467	ara	2	1.057048427
ZDB467	ara	3	1.04626972
ZDB467	ara	4	1.028010403
ZDB467	ara	5	1.000393176
ZDB467	ara	6	1.039506359
ZDB467	cit	1	0.637436229
ZDB467	cit	2	0.736489043
ZDB467	cit	3	0.730061903
ZDB467	cit	4	0.741010313
ZDB467	cit	5	0.746261998
ZDB467	cit	6	0.672396952
ZDB464	ara	1	0.989731138
ZDB464	ara	2	1.031207116
ZDB464	ara	3	0.967200822
ZDB464	ara	4	0.996334906
ZDB464	ara	5	1.005017993
ZDB464	ara	6	0.981757829
ZDB464	cit	1	0.945404094
ZDB464	cit	2	0.96202682
ZDB464	cit	3	0.985036246
ZDB464	cit	4	0.983736279
ZDB464	cit	5	0.955480163
ZDB464	cit	6	0.957436034
ZDB483	ara	1	1.048930628
ZDB483	ara	2	1.004375407
ZDB483	ara	3	1.026217252
ZDB483	ara	4	1.024908027
ZDB483	ara	5	1.034110141
ZDB483	ara	6	1.037850734
ZDB483	cit	1	0.769622656
ZDB483	cit	2	0.728201856
ZDB483	cit	3	0.725471985
ZDB483	cit	4	0.793592991
ZDB483	cit	5	0.798681253
ZDB483	cit	6	0.776989634
ZDB478	ara	1	1.032552079
ZDB478	ara	2	1.032460436
ZDB478	ara	3	0.971904768
ZDB478	ara	4	0.944878084
ZDB478	ara	5	0.931847079
ZDB478	ara	6	0.949151609
ZDB478	cit	1	0.96671641
ZDB478	cit	2	0.985968009
ZDB478	cit	3	0.968501187
ZDB478	cit	4	0.976117413
ZDB478	cit	5	0.986694433
ZDB478	cit	6	0.996917623
ZDB486	ara	1	0.967627626
ZDB486	ara	2	0.990719963
ZDB486	ara	3	0.991450859
ZDB486	ara	4	0.979754615
ZDB486	ara	5	1.016398544
ZDB486	ara	6	1.00072736
ZDB486	cit	1	0.999761335
ZDB486	cit	2	1.00407951
ZDB486	cit	3	1.010395373
ZDB486	cit	4	0.983493536
ZDB486	cit	5	1.003626752
ZDB486	cit	6	1.004613987
ZDB309	ara	1	1.001974019
ZDB309	ara	2	0.981566861
ZDB309	ara	3	1.025122363
ZDB309	ara	4	1.007967802
ZDB309	ara	5	1.003689717
ZDB309	ara	6	1.002609663
ZDB309	cit	1	0.969879471
ZDB309	cit	2	0.986975015
ZDB309	cit	3	0.962439075
ZDB309	cit	4	1.03041018
ZDB309	cit	5	1.045537969
ZDB309	cit	6	NA
ZDB310	ara	1	0.986674092
ZDB310	ara	2	1.007899062
ZDB310	ara	3	0.983395752
ZDB310	ara	4	1.01035539
ZDB310	ara	5	1.002456173
ZDB310	ara	6	0.98411375
ZDB310	cit	1	1.006832987
ZDB310	cit	2	1.006265655
ZDB310	cit	3	1.01538503
ZDB310	cit	4	1.005318767
ZDB310	cit	5	1.007356897
ZDB310	cit	6	1.001176767
ZDB317	ara	1	1.149738827
ZDB317	ara	2	1.121993522
ZDB317	ara	3	1.173053931
ZDB317	ara	4	1.11027853
ZDB317	ara	5	1.291711256
ZDB317	ara	6	1.134300028
ZDB317	cit	1	1.020694502
ZDB317	cit	2	1.043026131
ZDB317	cit	3	1.04590906
ZDB317	cit	4	1.118046393
ZDB317	cit	5	1.087026862
ZDB317	cit	6	1.063113051
ZDB339	ara	1	1.00274365
ZDB339	ara	2	1.030533464
ZDB339	ara	3	1.020880963
ZDB339	ara	4	1.029332809
ZDB339	ara	5	1.035540091
ZDB339	ara	6	NA
ZDB339	cit	1	1.027995617
ZDB339	cit	2	1.000195462
ZDB339	cit	3	1.020260252
ZDB339	cit	4	1.035118012
ZDB339	cit	5	0.979706556
ZDB339	cit	6	1.004448379
ZDB334	ara	1	0.977176566
ZDB334	ara	2	1.000569567
ZDB334	ara	3	1.019223402
ZDB334	ara	4	1.007124378
ZDB334	ara	5	1.026401121
ZDB334	ara	6	0.982166241
ZDB334	cit	1	0.95581054
ZDB334	cit	2	0.924307162
ZDB334	cit	3	0.941135213
ZDB334	cit	4	0.942780566
ZDB334	cit	5	0.925074926
ZDB334	cit	6	0.933911416
ZDB14	ara	1	1.030511557
ZDB14	ara	2	1.028738871
ZDB14	ara	3	1.033590799
ZDB14	ara	4	1.024390758
ZDB14	ara	5	1.022368257
ZDB14	ara	6	1.017335648
ZDB14	cit	1	0.621037184
ZDB14	cit	2	0.619115205
ZDB14	cit	3	0.607385252
ZDB14	cit	4	0.60931075
ZDB14	cit	5	0.620511762
ZDB14	cit	6	0.625952124
ZDB13	ara	1	0.998743561
ZDB13	ara	2	1.002956562
ZDB13	ara	3	0.968702131
ZDB13	ara	4	0.966948377
ZDB13	ara	5	0.977597967
ZDB13	ara	6	0.996364953
ZDB13	cit	1	1.034291368
ZDB13	cit	2	0.995933072
ZDB13	cit	3	1.018272359
ZDB13	cit	4	1.020656014
ZDB13	cit	5	1.019413287
ZDB13	cit	6	1.008353435
ZDB18	ara	1	1.155610557
ZDB18	ara	2	1.044809984
ZDB18	ara	3	1.040796499
ZDB18	ara	4	1.031428638
ZDB18	ara	5	1.230167371
ZDB18	ara	6	1.058553228
ZDB18	cit	1	0.911768427
ZDB18	cit	2	0.901129145
ZDB18	cit	3	0.861716914
ZDB18	cit	4	0.883836417
ZDB18	cit	5	0.856755037
ZDB18	cit	6	0.891890601
ZDB19	ara	1	0.994718096
ZDB19	ara	2	1.015396876
ZDB19	ara	3	1.003237303
ZDB19	ara	4	1.015046557
ZDB19	ara	5	0.994351967
ZDB19	ara	6	0.994187939
ZDB19	cit	1	1.052384771
ZDB19	cit	2	1.013208327
ZDB19	cit	3	1.04847061
ZDB19	cit	4	1.019334583
ZDB19	cit	5	1.037462483
ZDB19	cit	6	1.032830226
ZDB20	ara	1	1.072460871
ZDB20	ara	2	1.019225851
ZDB20	ara	3	1.004827283
ZDB20	ara	4	1.053272734
ZDB20	ara	5	1.036483913
ZDB20	ara	6	1.021507747
ZDB20	cit	1	0.870327658
ZDB20	cit	2	0.912045742
ZDB20	cit	3	1.014336952
ZDB20	cit	4	0.887828602
ZDB20	cit	5	0.979132784
ZDB20	cit	6	0.916068766
ZDB23	ara	1	0.94305828
ZDB23	ara	2	0.998654407
ZDB23	ara	3	1.00570961
ZDB23	ara	4	1.033903961
ZDB23	ara	5	1.015233195
ZDB23	ara	6	0.996643776
ZDB23	cit	1	1.019083037
ZDB23	cit	2	0.995221764
ZDB23	cit	3	1.001785477
ZDB23	cit	4	1.024443236
ZDB23	cit	5	1.021241218
ZDB23	cit	6	1.007746382
ZDB25	ara	1	1.019619466
ZDB25	ara	2	0.987064458
ZDB25	ara	3	1.022653949
ZDB25	ara	4	1.014763816
ZDB25	ara	5	1.038822893
ZDB25	ara	6	1.013794606
ZDB25	cit	1	1.014898151
ZDB25	cit	2	1.005632263
ZDB25	cit	3	0.994760585
ZDB25	cit	4	1.001750307
ZDB25	cit	5	1.00855045
ZDB25	cit	6	1.012689816
ZDB27	ara	1	1.012150721
ZDB27	ara	2	0.989665227
ZDB27	ara	3	1.000303945
ZDB27	ara	4	0.976572023
ZDB27	ara	5	1.010351334
ZDB27	ara	6	0.970289296
ZDB27	cit	1	0.942641405
ZDB27	cit	2	0.957892629
ZDB27	cit	3	0.962080115
ZDB27	cit	4	0.941181268
ZDB27	cit	5	0.958274713
ZDB27	cit	6	0.968000218
ZDB706	ara	1	0.987841472
ZDB706	ara	2	1.005393043
ZDB706	ara	3	1.017204493
ZDB706	ara	4	1.022550402
ZDB706	ara	5	0.989532868
ZDB706	ara	6	1.055591815
ZDB706	cit	1	1.019841891
ZDB706	cit	2	1.028836946
ZDB706	cit	3	1.017346617
ZDB706	cit	4	1.013216805
ZDB706	cit	5	1.029123766
ZDB706	cit	6	1.03598266
ZDB706(population)	cit	1	1.011122583
ZDB706(population)	cit	2	1.018944441
ZDB706(population)	cit	3	1.026904042
ZDB706(population)	cit	4	0.991762076
ZDB706(population)	cit	5	1.011709835
ZDB706(population)	cit	6	0.993273248
ZDB706(revertant)	ara	1	0.984851992
ZDB706(revertant)	ara	2	1.021886489
ZDB706(revertant)	ara	3	0.986978904
ZDB706(revertant)	ara	4	0.971558237
ZDB706(revertant)	ara	5	0.999897561
ZDB706(revertant)	ara	6	0.992777319
ZDB706(revertant)	cit	1	1.017798915
ZDB706(revertant)	cit	2	1.043802531
ZDB706(revertant)	cit	3	1.032131083
ZDB706(revertant)	cit	4	1.041188015
ZDB706(revertant)	cit	5	0.992902988
ZDB706(revertant)	cit	6	1.010846134
ZDB706(revertant)	cit	1	1.030425858
ZDB706(revertant)	cit	2	1.052586558
ZDB706(revertant)	cit	3	1.027004818
ZDB706(revertant)	cit	4	0.994202884
ZDB706(revertant)	cit	5	1.03544553
ZDB706(revertant)	cit	6	0.994635507
ZDB706(revertant)	cit	1	1.0248423
ZDB706(revertant)	cit	2	1.025244578
ZDB706(revertant)	cit	3	0.991595921
ZDB706(revertant)	cit	4	1.030348794
ZDB706(revertant)	cit	5	0.978282208
ZDB706(revertant)	cit	6	1.010168173
ZDB564(revertant)	ara	1	0.987841472
ZDB564(revertant)	ara	2	1.005393043
ZDB564(revertant)	ara	3	1.017204493
ZDB564(revertant)	ara	4	1.022550402
ZDB564(revertant)	ara	5	0.989532868
ZDB564(revertant)	ara	6	1.055591815
ZDB564(revertant)	cit	1	1.010870393
ZDB564(revertant)	cit	2	1.050789835
ZDB564(revertant)	cit	3	1.018108994
ZDB564(revertant)	cit	4	1.004669592
ZDB564(revertant)	cit	5	1.045113925
ZDB564(revertant)	cit	6	1.013668391
ZDB564(revertant)	cit	1	1.013923243
ZDB564(revertant)	cit	2	1.023326134
ZDB564(revertant)	cit	3	1.069083991
ZDB564(revertant)	cit	4	1.00199212
ZDB564(revertant)	cit	5	1.007084732
ZDB564(revertant)	cit	6	1.067771668
