# Supplementary material for: Innovation in an E. coli evolution experiment is contingent on maintaining adaptive potential until competition subsides
Source: PLoS Genet. 2018 Apr 12;14(4):e1007348. doi: 10.1371/journal.pgen.1007348 (PMC5918244; doi:10.1371/journal.pgen.1007348)
Supplement: S2 Dataset — (CSV) [file pgen.1007348.s010.csv]

Plate	Strain	Cassette	Amplicon	Replicate	Cq
A	REL606	NA	16s	1	12.579
A	REL606	NA	16s	2	12.553
A	REL606	NA	16s	3	12.699
A	REL606	NA	citT	1	21.968
A	REL606	NA	citT	2	22.44
A	REL606	NA	citT	3	22.261
A	REL606	NA	idnT	1	20.398
A	REL606	NA	idnT	2	20.621
A	REL606	NA	idnT	3	20.513
A	REL606	NA	16s	1	12.655
A	REL606	NA	16s	2	12.728
A	REL606	NA	16s	3	12.705
A	REL606	NA	citT	1	23.441
A	REL606	NA	citT	2	23.095
A	REL606	NA	citT	3	22.952
A	REL606	NA	idnT	1	21.491
A	REL606	NA	idnT	2	21.644
A	REL606	NA	idnT	3	NA
A	REL606	NA	16s	1	14.568
A	REL606	NA	16s	2	14.438
A	REL606	NA	16s	3	14.357
A	REL606	NA	citT	1	24.55
A	REL606	NA	citT	2	24.431
A	REL606	NA	citT	3	24.518
A	REL606	NA	idnT	1	22.58
A	REL606	NA	idnT	2	22.688
A	REL606	NA	idnT	3	22.699
A	REL606	Empty(kanR)	16s	1	12.053
A	REL606	Empty(kanR)	16s	2	12.058
A	REL606	Empty(kanR)	16s	3	12.055
A	REL606	Empty(kanR)	citT	1	23.172
A	REL606	Empty(kanR)	citT	2	23.193
A	REL606	Empty(kanR)	citT	3	23.313
A	REL606	Empty(kanR)	idnT	1	21.506
A	REL606	Empty(kanR)	idnT	2	21.799
A	REL606	Empty(kanR)	idnT	3	21.74
A	REL606	Empty(kanR)	16s	1	12.813
A	REL606	Empty(kanR)	16s	2	12.809
A	REL606	Empty(kanR)	16s	3	12.782
A	REL606	Empty(kanR)	citT	1	23.908
A	REL606	Empty(kanR)	citT	2	23.596
A	REL606	Empty(kanR)	citT	3	23.165
A	REL606	Empty(kanR)	idnT	1	21.596
A	REL606	Empty(kanR)	idnT	2	21.777
A	REL606	Empty(kanR)	idnT	3	21.646
A	REL606	Empty(kanR)	16s	1	12.761
A	REL606	Empty(kanR)	16s	2	12.819
A	REL606	Empty(kanR)	16s	3	12.89
A	REL606	Empty(kanR)	citT	1	23.588
A	REL606	Empty(kanR)	citT	2	23.54
A	REL606	Empty(kanR)	citT	3	23.561
A	REL606	Empty(kanR)	idnT	1	21.638
A	REL606	Empty(kanR)	idnT	2	21.224
A	REL606	Empty(kanR)	idnT	3	21.767
A	REL606	Cit+(kanR-Prnk-citT)	16s	1	12.601
A	REL606	Cit+(kanR-Prnk-citT)	16s	2	12.637
A	REL606	Cit+(kanR-Prnk-citT)	16s	3	12.485
A	REL606	Cit+(kanR-Prnk-citT)	citT	1	21.739
A	REL606	Cit+(kanR-Prnk-citT)	citT	2	21.398
A	REL606	Cit+(kanR-Prnk-citT)	citT	3	21.59
A	REL606	Cit+(kanR-Prnk-citT)	idnT	1	21.992
A	REL606	Cit+(kanR-Prnk-citT)	idnT	2	21.943
A	REL606	Cit+(kanR-Prnk-citT)	idnT	3	22.093
A	REL606	Cit+(kanR-Prnk-citT)	16s	1	12.137
A	REL606	Cit+(kanR-Prnk-citT)	16s	2	12.124
A	REL606	Cit+(kanR-Prnk-citT)	16s	3	12.143
A	REL606	Cit+(kanR-Prnk-citT)	citT	1	21.219
A	REL606	Cit+(kanR-Prnk-citT)	citT	2	21.068
A	REL606	Cit+(kanR-Prnk-citT)	citT	3	20.96
A	REL606	Cit+(kanR-Prnk-citT)	idnT	1	21.844
A	REL606	Cit+(kanR-Prnk-citT)	idnT	2	21.835
A	REL606	Cit+(kanR-Prnk-citT)	idnT	3	21.87
A	REL606	Cit+(kanR-Prnk-citT)	16s	1	12.236
A	REL606	Cit+(kanR-Prnk-citT)	16s	2	12.33
A	REL606	Cit+(kanR-Prnk-citT)	16s	3	12.357
A	REL606	Cit+(kanR-Prnk-citT)	citT	1	20.988
A	REL606	Cit+(kanR-Prnk-citT)	citT	2	21.228
A	REL606	Cit+(kanR-Prnk-citT)	citT	3	20.992
A	REL606	Cit+(kanR-Prnk-citT)	idnT	1	21.477
A	REL606	Cit+(kanR-Prnk-citT)	idnT	2	21.429
A	REL606	Cit+(kanR-Prnk-citT)	idnT	3	21.715
A	REL1166A	Empty(kanR)	16s	1	12.018
A	REL1166A	Empty(kanR)	16s	2	12.052
A	REL1166A	Empty(kanR)	16s	3	11.996
A	REL1166A	Empty(kanR)	citT	1	25.242
A	REL1166A	Empty(kanR)	citT	2	25.329
A	REL1166A	Empty(kanR)	citT	3	25.186
A	REL1166A	Empty(kanR)	idnT	1	23.411
A	REL1166A	Empty(kanR)	idnT	2	23.532
A	REL1166A	Empty(kanR)	idnT	3	23.584
A	REL1166A	Empty(kanR)	16s	1	13.743
A	REL1166A	Empty(kanR)	16s	2	13.734
A	REL1166A	Empty(kanR)	16s	3	13.637
A	REL1166A	Empty(kanR)	citT	1	28.096
A	REL1166A	Empty(kanR)	citT	2	28.87
A	REL1166A	Empty(kanR)	citT	3	28.108
A	REL1166A	Empty(kanR)	idnT	1	25.63
A	REL1166A	Empty(kanR)	idnT	2	23.725
A	REL1166A	Empty(kanR)	idnT	3	25.658
A	REL1166A	Empty(kanR)	16s	1	12.13
A	REL1166A	Empty(kanR)	16s	2	12.219
A	REL1166A	Empty(kanR)	16s	3	12.043
A	REL1166A	Empty(kanR)	citT	1	25.172
A	REL1166A	Empty(kanR)	citT	2	25.517
A	REL1166A	Empty(kanR)	citT	3	25.402
A	REL1166A	Empty(kanR)	idnT	1	23.577
A	REL1166A	Empty(kanR)	idnT	2	23.653
A	REL1166A	Empty(kanR)	idnT	3	23.43
A	REL1166A	Cit+(kanR-Prnk-citT)	16s	1	12.246
A	REL1166A	Cit+(kanR-Prnk-citT)	16s	2	12.19
A	REL1166A	Cit+(kanR-Prnk-citT)	16s	3	12.186
A	REL1166A	Cit+(kanR-Prnk-citT)	citT	1	20.897
A	REL1166A	Cit+(kanR-Prnk-citT)	citT	2	20.816
A	REL1166A	Cit+(kanR-Prnk-citT)	citT	3	20.986
A	REL1166A	Cit+(kanR-Prnk-citT)	idnT	1	22.491
A	REL1166A	Cit+(kanR-Prnk-citT)	idnT	2	22.648
A	REL1166A	Cit+(kanR-Prnk-citT)	idnT	3	22.83
A	REL1166A	Cit+(kanR-Prnk-citT)	16s	1	12.04
A	REL1166A	Cit+(kanR-Prnk-citT)	16s	2	12.132
A	REL1166A	Cit+(kanR-Prnk-citT)	16s	3	12.388
A	REL1166A	Cit+(kanR-Prnk-citT)	citT	1	20.497
A	REL1166A	Cit+(kanR-Prnk-citT)	citT	2	20.339
A	REL1166A	Cit+(kanR-Prnk-citT)	citT	3	20.51
A	REL1166A	Cit+(kanR-Prnk-citT)	idnT	1	22.584
A	REL1166A	Cit+(kanR-Prnk-citT)	idnT	2	22.959
A	REL1166A	Cit+(kanR-Prnk-citT)	idnT	3	22.769
A	REL1166A	Cit+(kanR-Prnk-citT)	16s	1	11.813
A	REL1166A	Cit+(kanR-Prnk-citT)	16s	2	11.802
A	REL1166A	Cit+(kanR-Prnk-citT)	16s	3	11.848
A	REL1166A	Cit+(kanR-Prnk-citT)	citT	1	20.379
A	REL1166A	Cit+(kanR-Prnk-citT)	citT	2	20.478
A	REL1166A	Cit+(kanR-Prnk-citT)	citT	3	20.433
A	REL1166A	Cit+(kanR-Prnk-citT)	idnT	1	22.589
A	REL1166A	Cit+(kanR-Prnk-citT)	idnT	2	22.5
A	REL1166A	Cit+(kanR-Prnk-citT)	idnT	3	22.492
A	ZDB467	Empty(kanR)	16s	1	11.987
A	ZDB467	Empty(kanR)	16s	2	11.928
A	ZDB467	Empty(kanR)	16s	3	11.93
A	ZDB467	Empty(kanR)	citT	1	25.139
A	ZDB467	Empty(kanR)	citT	2	25.296
A	ZDB467	Empty(kanR)	citT	3	25.755
A	ZDB467	Empty(kanR)	idnT	1	23.673
A	ZDB467	Empty(kanR)	idnT	2	23.968
A	ZDB467	Empty(kanR)	idnT	3	23.955
A	ZDB467	Empty(kanR)	16s	1	12.503
A	ZDB467	Empty(kanR)	16s	2	12.196
A	ZDB467	Empty(kanR)	16s	3	12.261
A	ZDB467	Empty(kanR)	citT	1	25.162
A	ZDB467	Empty(kanR)	citT	2	25.052
A	ZDB467	Empty(kanR)	citT	3	25.091
A	ZDB467	Empty(kanR)	idnT	1	23.791
A	ZDB467	Empty(kanR)	idnT	2	24.074
A	ZDB467	Empty(kanR)	idnT	3	23.997
A	ZDB467	Empty(kanR)	16s	1	12.375
A	ZDB467	Empty(kanR)	16s	2	12.345
A	ZDB467	Empty(kanR)	16s	3	12.625
A	ZDB467	Empty(kanR)	citT	1	25.043
A	ZDB467	Empty(kanR)	citT	2	25.122
A	ZDB467	Empty(kanR)	citT	3	24.703
A	ZDB467	Empty(kanR)	idnT	1	23.365
A	ZDB467	Empty(kanR)	idnT	2	23.8
A	ZDB467	Empty(kanR)	idnT	3	23.49
A	ZDB467	Cit+(kanR-Prnk-citT)	16s	1	12.462
A	ZDB467	Cit+(kanR-Prnk-citT)	16s	2	12.563
A	ZDB467	Cit+(kanR-Prnk-citT)	16s	3	12.429
A	ZDB467	Cit+(kanR-Prnk-citT)	citT	1	21.184
A	ZDB467	Cit+(kanR-Prnk-citT)	citT	2	21.235
A	ZDB467	Cit+(kanR-Prnk-citT)	citT	3	21.092
A	ZDB467	Cit+(kanR-Prnk-citT)	idnT	1	21.993
A	ZDB467	Cit+(kanR-Prnk-citT)	idnT	2	22.083
A	ZDB467	Cit+(kanR-Prnk-citT)	idnT	3	22.219
A	ZDB467	Cit+(kanR-Prnk-citT)	16s	1	12.273
A	ZDB467	Cit+(kanR-Prnk-citT)	16s	2	12.435
A	ZDB467	Cit+(kanR-Prnk-citT)	16s	3	12.553
A	ZDB467	Cit+(kanR-Prnk-citT)	citT	1	20.707
A	ZDB467	Cit+(kanR-Prnk-citT)	citT	2	20.926
A	ZDB467	Cit+(kanR-Prnk-citT)	citT	3	20.861
A	ZDB467	Cit+(kanR-Prnk-citT)	idnT	1	22.112
A	ZDB467	Cit+(kanR-Prnk-citT)	idnT	2	22.2
A	ZDB467	Cit+(kanR-Prnk-citT)	idnT	3	22.114
A	ZDB467	Cit+(kanR-Prnk-citT)	16s	1	12.637
A	ZDB467	Cit+(kanR-Prnk-citT)	16s	2	12.656
A	ZDB467	Cit+(kanR-Prnk-citT)	16s	3	12.675
A	ZDB467	Cit+(kanR-Prnk-citT)	citT	1	20.811
A	ZDB467	Cit+(kanR-Prnk-citT)	citT	2	20.932
A	ZDB467	Cit+(kanR-Prnk-citT)	citT	3	20.848
A	ZDB467	Cit+(kanR-Prnk-citT)	idnT	1	22.734
A	ZDB467	Cit+(kanR-Prnk-citT)	idnT	2	22.307
A	ZDB467	Cit+(kanR-Prnk-citT)	idnT	3	22.439
A	ZDB483	Empty(kanR)	16s	1	12.435
A	ZDB483	Empty(kanR)	16s	2	12.397
A	ZDB483	Empty(kanR)	16s	3	12.429
A	ZDB483	Empty(kanR)	citT	1	25.104
A	ZDB483	Empty(kanR)	citT	2	25.275
A	ZDB483	Empty(kanR)	citT	3	25.448
A	ZDB483	Empty(kanR)	idnT	1	23.755
A	ZDB483	Empty(kanR)	idnT	2	23.855
A	ZDB483	Empty(kanR)	idnT	3	23.961
A	ZDB483	Empty(kanR)	16s	1	13.291
A	ZDB483	Empty(kanR)	16s	2	12.939
A	ZDB483	Empty(kanR)	16s	3	NA
A	ZDB483	Empty(kanR)	citT	1	23.931
A	ZDB483	Empty(kanR)	citT	2	23.94
A	ZDB483	Empty(kanR)	citT	3	23.93
A	ZDB483	Empty(kanR)	idnT	1	22.657
A	ZDB483	Empty(kanR)	idnT	2	22.739
A	ZDB483	Empty(kanR)	idnT	3	22.719
A	ZDB483	Empty(kanR)	16s	1	12.825
A	ZDB483	Empty(kanR)	16s	2	12.882
A	ZDB483	Empty(kanR)	16s	3	12.884
A	ZDB483	Empty(kanR)	citT	1	24.346
A	ZDB483	Empty(kanR)	citT	2	24.729
A	ZDB483	Empty(kanR)	citT	3	24.559
A	ZDB483	Empty(kanR)	idnT	1	23.304
A	ZDB483	Empty(kanR)	idnT	2	23.118
A	ZDB483	Empty(kanR)	idnT	3	23.222
A	ZDB483	Cit+(kanR-Prnk-citT)	16s	1	16.719
A	ZDB483	Cit+(kanR-Prnk-citT)	16s	2	16.728
A	ZDB483	Cit+(kanR-Prnk-citT)	16s	3	17.024
A	ZDB483	Cit+(kanR-Prnk-citT)	citT	1	21.803
A	ZDB483	Cit+(kanR-Prnk-citT)	citT	2	21.806
A	ZDB483	Cit+(kanR-Prnk-citT)	citT	3	21.868
A	ZDB483	Cit+(kanR-Prnk-citT)	idnT	1	22.136
A	ZDB483	Cit+(kanR-Prnk-citT)	idnT	2	21.99
A	ZDB483	Cit+(kanR-Prnk-citT)	idnT	3	21.904
A	ZDB483	Cit+(kanR-Prnk-citT)	16s	1	12.55
A	ZDB483	Cit+(kanR-Prnk-citT)	16s	2	12.535
A	ZDB483	Cit+(kanR-Prnk-citT)	16s	3	12.648
A	ZDB483	Cit+(kanR-Prnk-citT)	citT	1	20.934
A	ZDB483	Cit+(kanR-Prnk-citT)	citT	2	20.694
A	ZDB483	Cit+(kanR-Prnk-citT)	citT	3	20.848
A	ZDB483	Cit+(kanR-Prnk-citT)	idnT	1	22.413
A	ZDB483	Cit+(kanR-Prnk-citT)	idnT	2	22.474
A	ZDB483	Cit+(kanR-Prnk-citT)	idnT	3	22.587
A	ZDB483	Cit+(kanR-Prnk-citT)	16s	1	12.243
A	ZDB483	Cit+(kanR-Prnk-citT)	16s	2	12.388
A	ZDB483	Cit+(kanR-Prnk-citT)	16s	3	12.305
A	ZDB483	Cit+(kanR-Prnk-citT)	citT	1	21.086
A	ZDB483	Cit+(kanR-Prnk-citT)	citT	2	21.203
A	ZDB483	Cit+(kanR-Prnk-citT)	citT	3	21.267
A	ZDB483	Cit+(kanR-Prnk-citT)	idnT	1	22.936
A	ZDB483	Cit+(kanR-Prnk-citT)	idnT	2	23.057
A	ZDB483	Cit+(kanR-Prnk-citT)	idnT	3	23.167
B	REL606	NA	16s	1	13.974
B	REL606	NA	16s	2	14.332
B	REL606	NA	16s	3	14.036
B	REL606	NA	citT	1	22.826
B	REL606	NA	citT	2	22.994
B	REL606	NA	citT	3	22.968
B	REL606	NA	idnT	1	21.577
B	REL606	NA	idnT	2	21.514
B	REL606	NA	idnT	3	21.883
B	REL606	NA	16s	1	14.263
B	REL606	NA	16s	2	14.109
B	REL606	NA	16s	3	13.93
B	REL606	NA	citT	1	23.392
B	REL606	NA	citT	2	23.741
B	REL606	NA	citT	3	23.64
B	REL606	NA	idnT	1	22.08
B	REL606	NA	idnT	2	22.345
B	REL606	NA	idnT	3	22.072
B	REL606	NA	16s	1	15.736
B	REL606	NA	16s	2	15.795
B	REL606	NA	16s	3	15.791
B	REL606	NA	citT	1	24.592
B	REL606	NA	citT	2	24.508
B	REL606	NA	citT	3	24.449
B	REL606	NA	idnT	1	22.934
B	REL606	NA	idnT	2	23.18
B	REL606	NA	idnT	3	22.863
B	ZDB564	NA	16s	1	15.844
B	ZDB564	NA	16s	2	15.761
B	ZDB564	NA	16s	3	15.985
B	ZDB564	NA	citT	1	22.538
B	ZDB564	NA	citT	2	22.686
B	ZDB564	NA	citT	3	22.574
B	ZDB564	NA	idnT	1	23.587
B	ZDB564	NA	idnT	2	23.529
B	ZDB564	NA	idnT	3	NA
B	ZDB564	NA	16s	1	23.558
B	ZDB564	NA	16s	2	23.572
B	ZDB564	NA	16s	3	23.38
B	ZDB564	NA	citT	1	25.188
B	ZDB564	NA	citT	2	25.129
B	ZDB564	NA	citT	3	25.248
B	ZDB564	NA	idnT	1	24.273
B	ZDB564	NA	idnT	2	24.345
B	ZDB564	NA	idnT	3	24.405
B	ZDB564	NA	16s	1	12.832
B	ZDB564	NA	16s	2	12.855
B	ZDB564	NA	16s	3	12.738
B	ZDB564	NA	citT	1	20.219
B	ZDB564	NA	citT	2	20.561
B	ZDB564	NA	citT	3	20.36
B	ZDB564	NA	idnT	1	23.854
B	ZDB564	NA	idnT	2	23.85
B	ZDB564	NA	idnT	3	23.793
B	ZDB706	Empty(kanR)	16s	1	14.774
B	ZDB706	Empty(kanR)	16s	2	14.618
B	ZDB706	Empty(kanR)	16s	3	14.531
B	ZDB706	Empty(kanR)	citT	1	24.71
B	ZDB706	Empty(kanR)	citT	2	24.868
B	ZDB706	Empty(kanR)	citT	3	24.968
B	ZDB706	Empty(kanR)	idnT	1	23.116
B	ZDB706	Empty(kanR)	idnT	2	23.214
B	ZDB706	Empty(kanR)	idnT	3	23.259
B	ZDB706	Empty(kanR)	16s	1	13.183
B	ZDB706	Empty(kanR)	16s	2	13.158
B	ZDB706	Empty(kanR)	16s	3	13.331
B	ZDB706	Empty(kanR)	citT	1	24.761
B	ZDB706	Empty(kanR)	citT	2	24.648
B	ZDB706	Empty(kanR)	citT	3	24.547
B	ZDB706	Empty(kanR)	idnT	1	23.271
B	ZDB706	Empty(kanR)	idnT	2	23.313
B	ZDB706	Empty(kanR)	idnT	3	23.338
B	ZDB706	Empty(kanR)	16s	1	13.721
B	ZDB706	Empty(kanR)	16s	2	13.581
B	ZDB706	Empty(kanR)	16s	3	13.575
B	ZDB706	Empty(kanR)	citT	1	24.5
B	ZDB706	Empty(kanR)	citT	2	24.545
B	ZDB706	Empty(kanR)	citT	3	24.727
B	ZDB706	Empty(kanR)	idnT	1	23.109
B	ZDB706	Empty(kanR)	idnT	2	23.115
B	ZDB706	Empty(kanR)	idnT	3	23.139
B	ZDB706	Cit+(kanR-Prnk-citT)	16s	1	13.75
B	ZDB706	Cit+(kanR-Prnk-citT)	16s	2	13.445
B	ZDB706	Cit+(kanR-Prnk-citT)	16s	3	13.396
B	ZDB706	Cit+(kanR-Prnk-citT)	citT	1	21.434
B	ZDB706	Cit+(kanR-Prnk-citT)	citT	2	21.377
B	ZDB706	Cit+(kanR-Prnk-citT)	citT	3	21.313
B	ZDB706	Cit+(kanR-Prnk-citT)	idnT	1	24.337
B	ZDB706	Cit+(kanR-Prnk-citT)	idnT	2	24.365
B	ZDB706	Cit+(kanR-Prnk-citT)	idnT	3	24.601
B	ZDB706	Cit+(kanR-Prnk-citT)	16s	1	13.524
B	ZDB706	Cit+(kanR-Prnk-citT)	16s	2	13.626
B	ZDB706	Cit+(kanR-Prnk-citT)	16s	3	13.567
B	ZDB706	Cit+(kanR-Prnk-citT)	citT	1	20.992
B	ZDB706	Cit+(kanR-Prnk-citT)	citT	2	21.17
B	ZDB706	Cit+(kanR-Prnk-citT)	citT	3	21.14
B	ZDB706	Cit+(kanR-Prnk-citT)	idnT	1	24.312
B	ZDB706	Cit+(kanR-Prnk-citT)	idnT	2	24.234
B	ZDB706	Cit+(kanR-Prnk-citT)	idnT	3	24.279
B	ZDB706	Cit+(kanR-Prnk-citT)	16s	1	13.9
B	ZDB706	Cit+(kanR-Prnk-citT)	16s	2	13.83
B	ZDB706	Cit+(kanR-Prnk-citT)	16s	3	13.8
B	ZDB706	Cit+(kanR-Prnk-citT)	citT	1	21.585
B	ZDB706	Cit+(kanR-Prnk-citT)	citT	2	21.767
B	ZDB706	Cit+(kanR-Prnk-citT)	citT	3	21.614
B	ZDB706	Cit+(kanR-Prnk-citT)	idnT	1	24.78
B	ZDB706	Cit+(kanR-Prnk-citT)	idnT	2	24.698
B	ZDB706	Cit+(kanR-Prnk-citT)	idnT	3	24.824
B	ZDB13	Empty(kanR)	16s	1	13.856
B	ZDB13	Empty(kanR)	16s	2	13.754
B	ZDB13	Empty(kanR)	16s	3	13.734
B	ZDB13	Empty(kanR)	citT	1	25.901
B	ZDB13	Empty(kanR)	citT	2	25.728
B	ZDB13	Empty(kanR)	citT	3	25.898
B	ZDB13	Empty(kanR)	idnT	1	24.257
B	ZDB13	Empty(kanR)	idnT	2	24.098
B	ZDB13	Empty(kanR)	idnT	3	24.286
B	ZDB13	Empty(kanR)	16s	1	13.73
B	ZDB13	Empty(kanR)	16s	2	13.613
B	ZDB13	Empty(kanR)	16s	3	13.574
B	ZDB13	Empty(kanR)	citT	1	26.605
B	ZDB13	Empty(kanR)	citT	2	26.337
B	ZDB13	Empty(kanR)	citT	3	26.449
B	ZDB13	Empty(kanR)	idnT	1	24.986
B	ZDB13	Empty(kanR)	idnT	2	25.133
B	ZDB13	Empty(kanR)	idnT	3	25.088
B	ZDB13	Empty(kanR)	16s	1	13.793
B	ZDB13	Empty(kanR)	16s	2	13.747
B	ZDB13	Empty(kanR)	16s	3	13.739
B	ZDB13	Empty(kanR)	citT	1	25.528
B	ZDB13	Empty(kanR)	citT	2	25.39
B	ZDB13	Empty(kanR)	citT	3	25.511
B	ZDB13	Empty(kanR)	idnT	1	24.055
B	ZDB13	Empty(kanR)	idnT	2	24.165
B	ZDB13	Empty(kanR)	idnT	3	24.085
B	ZDB13	Cit+(kanR-Prnk-citT)	16s	1	13.457
B	ZDB13	Cit+(kanR-Prnk-citT)	16s	2	13.337
B	ZDB13	Cit+(kanR-Prnk-citT)	16s	3	13.334
B	ZDB13	Cit+(kanR-Prnk-citT)	citT	1	21.018
B	ZDB13	Cit+(kanR-Prnk-citT)	citT	2	20.994
B	ZDB13	Cit+(kanR-Prnk-citT)	citT	3	20.98
B	ZDB13	Cit+(kanR-Prnk-citT)	idnT	1	24.58
B	ZDB13	Cit+(kanR-Prnk-citT)	idnT	2	24.685
B	ZDB13	Cit+(kanR-Prnk-citT)	idnT	3	24.715
B	ZDB13	Cit+(kanR-Prnk-citT)	16s	1	13.861
B	ZDB13	Cit+(kanR-Prnk-citT)	16s	2	13.92
B	ZDB13	Cit+(kanR-Prnk-citT)	16s	3	13.986
B	ZDB13	Cit+(kanR-Prnk-citT)	citT	1	21.431
B	ZDB13	Cit+(kanR-Prnk-citT)	citT	2	21.45
B	ZDB13	Cit+(kanR-Prnk-citT)	citT	3	21.455
B	ZDB13	Cit+(kanR-Prnk-citT)	idnT	1	23.893
B	ZDB13	Cit+(kanR-Prnk-citT)	idnT	2	23.995
B	ZDB13	Cit+(kanR-Prnk-citT)	idnT	3	23.654
B	ZDB14	Empty(kanR)	16s	1	14.046
B	ZDB14	Empty(kanR)	16s	2	14.127
B	ZDB14	Empty(kanR)	16s	3	14.097
B	ZDB14	Empty(kanR)	citT	1	26.041
B	ZDB14	Empty(kanR)	citT	2	26.274
B	ZDB14	Empty(kanR)	citT	3	26.139
B	ZDB14	Empty(kanR)	idnT	1	24.53
B	ZDB14	Empty(kanR)	idnT	2	24.446
B	ZDB14	Empty(kanR)	idnT	3	24.504
B	ZDB14	Empty(kanR)	16s	1	15.673
B	ZDB14	Empty(kanR)	16s	2	15.824
B	ZDB14	Empty(kanR)	16s	3	15.611
B	ZDB14	Empty(kanR)	citT	1	24.823
B	ZDB14	Empty(kanR)	citT	2	24.889
B	ZDB14	Empty(kanR)	citT	3	24.859
B	ZDB14	Empty(kanR)	idnT	1	22.783
B	ZDB14	Empty(kanR)	idnT	2	23.207
B	ZDB14	Empty(kanR)	idnT	3	23.203
B	ZDB14	Empty(kanR)	16s	1	13.783
B	ZDB14	Empty(kanR)	16s	2	13.766
B	ZDB14	Empty(kanR)	16s	3	13.629
B	ZDB14	Empty(kanR)	citT	1	25.701
B	ZDB14	Empty(kanR)	citT	2	25.382
B	ZDB14	Empty(kanR)	citT	3	25.449
B	ZDB14	Empty(kanR)	idnT	1	23.822
B	ZDB14	Empty(kanR)	idnT	2	23.805
B	ZDB14	Empty(kanR)	idnT	3	23.838
B	ZDB14	Cit+(kanR-Prnk-citT)	16s	1	22.789
B	ZDB14	Cit+(kanR-Prnk-citT)	16s	2	22.758
B	ZDB14	Cit+(kanR-Prnk-citT)	16s	3	22.676
B	ZDB14	Cit+(kanR-Prnk-citT)	citT	1	24.704
B	ZDB14	Cit+(kanR-Prnk-citT)	citT	2	24.731
B	ZDB14	Cit+(kanR-Prnk-citT)	citT	3	24.906
B	ZDB14	Cit+(kanR-Prnk-citT)	idnT	1	24.233
B	ZDB14	Cit+(kanR-Prnk-citT)	idnT	2	24.16
B	ZDB14	Cit+(kanR-Prnk-citT)	idnT	3	24.205
B	ZDB14	Cit+(kanR-Prnk-citT)	16s	1	13.608
B	ZDB14	Cit+(kanR-Prnk-citT)	16s	2	13.724
B	ZDB14	Cit+(kanR-Prnk-citT)	16s	3	13.73
B	ZDB14	Cit+(kanR-Prnk-citT)	citT	1	21.423
B	ZDB14	Cit+(kanR-Prnk-citT)	citT	2	21.444
B	ZDB14	Cit+(kanR-Prnk-citT)	citT	3	21.315
B	ZDB14	Cit+(kanR-Prnk-citT)	idnT	1	23.618
B	ZDB14	Cit+(kanR-Prnk-citT)	idnT	2	23.633
B	ZDB14	Cit+(kanR-Prnk-citT)	idnT	3	23.951
B	ZDB14	Cit+(kanR-Prnk-citT)	16s	1	15.382
B	ZDB14	Cit+(kanR-Prnk-citT)	16s	2	15.367
B	ZDB14	Cit+(kanR-Prnk-citT)	16s	3	14.988
B	ZDB14	Cit+(kanR-Prnk-citT)	citT	1	21.969
B	ZDB14	Cit+(kanR-Prnk-citT)	citT	2	21.983
B	ZDB14	Cit+(kanR-Prnk-citT)	citT	3	21.421
B	ZDB14	Cit+(kanR-Prnk-citT)	idnT	1	23.048
B	ZDB14	Cit+(kanR-Prnk-citT)	idnT	2	22.873
B	ZDB14	Cit+(kanR-Prnk-citT)	idnT	3	22.64
