# Supplementary material for: Innovation in an E. coli evolution experiment is contingent on maintaining adaptive potential until competition subsides
Source: PLoS Genet. 2018 Apr 12;14(4):e1007348. doi: 10.1371/journal.pgen.1007348 (PMC5918244; doi:10.1371/journal.pgen.1007348)
Supplement: S3 Dataset — Lists of the mutations predicted in each of the 61 evolved strains that were used to construct the phylogenetic tree in Genome Diff format [42]. (ZIP) [file pgen.1007348.s011.zip]

Archive with 92 entries (89 files):
- S3 Dataset Mutations/
- S3 Dataset Mutations/Ara-3_25000gen_ZDB477.gd
- S3 Dataset Mutations/Ara-3_15000gen_ZDB445.gd
- __MACOSX/
- __MACOSX/S3 Dataset Mutations/
- __MACOSX/S3 Dataset Mutations/._Ara-3_15000gen_ZDB445.gd
- S3 Dataset Mutations/Ara-3_38000gen_ZDB107.gd
- S3 Dataset Mutations/Ara-3_15000gen_7179B.gd
- S3 Dataset Mutations/Ara-3_30000gen_ZDB18.gd
- __MACOSX/S3 Dataset Mutations/._Ara-3_30000gen_ZDB18.gd
- S3 Dataset Mutations/Ara-3_20000gen_ZDB464.gd
- S3 Dataset Mutations/Ara-3_1000gen_966B.gd
- S3 Dataset Mutations/Ara-3_40000gen_10979.gd
- S3 Dataset Mutations/Ara-3_33000gen_CZB152.gd
- S3 Dataset Mutations/Ara-3_31500gen_ZDB200.gd
- S3 Dataset Mutations/Ara-3_5000gen_2181A.gd
- __MACOSX/S3 Dataset Mutations/._Ara-3_5000gen_2181A.gd
- S3 Dataset Mutations/Ara-3_29000gen_ZDB13.gd
- __MACOSX/S3 Dataset Mutations/._Ara-3_29000gen_ZDB13.gd
- S3 Dataset Mutations/Ara-3_10000gen_ZDB429.gd
- S3 Dataset Mutations/Ara-3_31000gen_ZDB23.gd
- __MACOSX/S3 Dataset Mutations/._Ara-3_31000gen_ZDB23.gd
- S3 Dataset Mutations/Ara-3_30000gen_ZDB16.gd
- S3 Dataset Mutations/REL606.gbk
- __MACOSX/S3 Dataset Mutations/._REL606.gbk
- S3 Dataset Mutations/Ara-3_0gen_REL606.gd
- S3 Dataset Mutations/Ara-3_28000gen_ZDB334.gd
- __MACOSX/S3 Dataset Mutations/._Ara-3_28000gen_ZDB334.gd
- S3 Dataset Mutations/Ara-3_31500gen_ZDB25.gd
- __MACOSX/S3 Dataset Mutations/._Ara-3_31500gen_ZDB25.gd
- S3 Dataset Mutations/Ara-3_25000gen_ZDB478.gd
- __MACOSX/S3 Dataset Mutations/._Ara-3_25000gen_ZDB478.gd
- S3 Dataset Mutations/Ara-3_31500gen_ZDB564.gd
- S3 Dataset Mutations/Ara-3_500gen_764A.gd
- S3 Dataset Mutations/Ara-3_1500gen_1070B.gd
- S3 Dataset Mutations/Ara-3_27000gen_ZDB310.gd
- __MACOSX/S3 Dataset Mutations/._Ara-3_27000gen_ZDB310.gd
- S3 Dataset Mutations/Ara-3_2000gen_1166A.gd
- S3 Dataset Mutations/Ara-3_30500gen_ZDB20.gd
- __MACOSX/S3 Dataset Mutations/._Ara-3_30500gen_ZDB20.gd
- S3 Dataset Mutations/Ara-3_30000gen_ZDB17.gd
- __MACOSX/S3 Dataset Mutations/._Ara-3_30000gen_ZDB17.gd
- S3 Dataset Mutations/Ara-3_27000gen_ZDB317.gd
- __MACOSX/S3 Dataset Mutations/._Ara-3_27000gen_ZDB317.gd
- S3 Dataset Mutations/Ara-3_25000gen_ZDB488.gd
- __MACOSX/S3 Dataset Mutations/._Ara-3_25000gen_ZDB488.gd
- S3 Dataset Mutations/Ara-3_20000gen_ZDB458.gd
- S3 Dataset Mutations/Ara-3_500gen_764B.gd
- S3 Dataset Mutations/Ara-3_10000gen_4538A.gd
- __MACOSX/S3 Dataset Mutations/._Ara-3_10000gen_4538A.gd
- S3 Dataset Mutations/Ara-3_2000gen_1166B.gd
- S3 Dataset Mutations/Ara-3_1500gen_1070A.gd
- S3 Dataset Mutations/Ara-3_31500gen_ZDB199.gd
- S3 Dataset Mutations/Ara-3_36000gen_ZDB96.gd
- S3 Dataset Mutations/Ara-3_31500gen_ZDB27.gd
- __MACOSX/S3 Dataset Mutations/._Ara-3_31500gen_ZDB27.gd
- S3 Dataset Mutations/Ara-3_33000gen_CZB199.gd
- S3 Dataset Mutations/Ara-3_32500gen_ZDB143.gd
- S3 Dataset Mutations/Ara-3_5000gen_ZDB409.gd
- S3 Dataset Mutations/README.txt
- __MACOSX/S3 Dataset Mutations/._README.txt
- S3 Dataset Mutations/Ara-3_1000gen_966A.gd
- S3 Dataset Mutations/Ara-3_10000gen_ZDB425.gd
- __MACOSX/S3 Dataset Mutations/._Ara-3_10000gen_ZDB425.gd
- S3 Dataset Mutations/Ara-3_50000gen_11365.gd
- S3 Dataset Mutations/Ara-3_30000gen_ZDB357.gd
- S3 Dataset Mutations/Ara-3_30500gen_ZDB19.gd
- __MACOSX/S3 Dataset Mutations/._Ara-3_30500gen_ZDB19.gd
- S3 Dataset Mutations/Ara-3_36000gen_ZDB99.gd
- S3 Dataset Mutations/Ara-3_32500gen_ZDB158.gd
- S3 Dataset Mutations/Ara-3_29000gen_ZDB14.gd
- __MACOSX/S3 Dataset Mutations/._Ara-3_29000gen_ZDB14.gd
- S3 Dataset Mutations/Ara-3_25000gen_ZDB486.gd
- __MACOSX/S3 Dataset Mutations/._Ara-3_25000gen_ZDB486.gd
- S3 Dataset Mutations/Ara-3_28000gen_ZDB339.gd
- __MACOSX/S3 Dataset Mutations/._Ara-3_28000gen_ZDB339.gd
- S3 Dataset Mutations/Ara-3_27000gen_ZDB309.gd
- __MACOSX/S3 Dataset Mutations/._Ara-3_27000gen_ZDB309.gd
- S3 Dataset Mutations/Ara-3_38000gen_ZDB111.gd
- S3 Dataset Mutations/Ara-3_40000gen_10988.gd
- S3 Dataset Mutations/Ara-3_34000gen_ZDB87.gd
- S3 Dataset Mutations/Ara-3_32000gen_ZDB30.gd
- S3 Dataset Mutations/Ara-3_10000gen_ZDB1.gd
- __MACOSX/S3 Dataset Mutations/._Ara-3_10000gen_ZDB1.gd
- S3 Dataset Mutations/Ara-3_25000gen_ZDB483.gd
- S3 Dataset Mutations/Ara-3_32000gen_ZDB172.gd
- S3 Dataset Mutations/Ara-3_15000gen_ZDB446.gd
- S3 Dataset Mutations/Ara-3_34000gen_ZDB83.gd
- __MACOSX/S3 Dataset Mutations/._Ara-3_34000gen_ZDB83.gd
- S3 Dataset Mutations/Ara-3_33000gen_CZB154.gd
- S3 Dataset Mutations/Ara-3_50000gen_11364.gd
- S3 Dataset Mutations/Ara-3_20000gen_ZDB467.gd
