# Supplementary material for: Innovation in an E. coli evolution experiment is contingent on maintaining adaptive potential until competition subsides
Source: PLoS Genet. 2018 Apr 12;14(4):e1007348. doi: 10.1371/journal.pgen.1007348 (PMC5918244; doi:10.1371/journal.pgen.1007348)
Supplement: S3 Dataset — Lists of the mutations predicted in each of the 61 evolved strains that were used to construct the phylogenetic tree in Genome Diff format [42]. (ZIP) [file pgen.1007348.s011.zip › S3 Dataset Mutations/Ara-3_25000gen_ZDB477.gd]

#=GENOME_DIFF	1.0
#=TITLE	Ara-3_25000gen_ZDB477
#=TIME	25000
#=POPULATION	Ara-3
#=TREATMENT	LTEE
#=CLONE	X
#=REFSEQ	https://raw.githubusercontent.com/barricklab/LTEE/7da91974eafac0c5a8f903ae57275795d4395af2/reference/REL606.gbk
#=READSEQ	ftp://ftp.sra.ebi.ac.uk/vol1/fastq/SRR098/SRR098287/SRR098287.fastq.gz
MOB	1	.	REL606	16990	IS150	1	3
SNP	2	.	REL606	281923	T
INS	3	.	REL606	473904	GC
MOB	4	.	REL606	546191	IS1	1	9
DEL	5	.	REL606	547700	42623	between=IS1
SNP	6	.	REL606	648692	T
DEL	7	.	REL606	664688	1446	between=IS150
DEL	8	.	REL606	1092778	17752	mediated=IS3
MOB	9	.	REL606	1162790	IS150	-1	3
DEL	10	.	REL606	1270125	535	no_normalize=1
MOB	11	.	REL606	1270660	IS150	-1	4
SNP	12	.	REL606	1331794	A
DEL	13	.	REL606	1462254	69	phylogeny_id=2	within=14:1
MOB	14	.	REL606	1462320	IS150	-1	3
DEL	15	.	REL606	1609128	7554	between=IS3	phylogeny_id=1
SNP	16	.	REL606	1691510	A
SNP	17	.	REL606	1733343	A
DEL	18	.	REL606	1780026	1
MOB	19	.	REL606	1821482	IS150	1	3
SNP	20	.	REL606	1886011	A
DEL	21	.	REL606	1893446	1
INS	22	.	REL606	2333539	T
SNP	23	.	REL606	2446984	C
SNP	24	.	REL606	2665639	T
DEL	25	.	REL606	2772711	143	mediated=IS186
SNP	26	.	REL606	2999330	A
MOB	27	.	REL606	3015771	IS150	-1	3
SNP	28	.	REL606	3152406	C
SNP	29	.	REL606	3183348	A
SNP	30	.	REL606	3339313	C
SNP	31	.	REL606	3401754	A
MOB	32	.	REL606	3454491	IS150	1	2	ins_end=CAT
SNP	33	.	REL606	3475057	T
SNP	34	.	REL606	3481820	G
DEL	35	.	REL606	3741966	177	mediated=IS1
DEL	36	.	REL606	3895000	6460	mediated=IS150
SNP	37	.	REL606	3909807	T
DEL	38	.	REL606	3911972	1	phylogeny_id=1
SNP	39	.	REL606	4100183	G
MOB	40	.	REL606	4110237	IS150	-1	3
SNP	41	.	REL606	4111342	T
SNP	42	.	REL606	4177963	G
DEL	43	.	REL606	4431394	2
MOB	44	.	REL606	4524522	IS186	1	6	phylogeny_id=2
DEL	45	.	REL606	4613020	1	adjacent=IS150	within=46:1
MOB	46	.	REL606	4613020	IS150	1	3
SNP	47	.	REL606	4616538	C
