# Supplementary material for: Innovation in an E. coli evolution experiment is contingent on maintaining adaptive potential until competition subsides
Source: PLoS Genet. 2018 Apr 12;14(4):e1007348. doi: 10.1371/journal.pgen.1007348 (PMC5918244; doi:10.1371/journal.pgen.1007348)
Supplement: S3 Dataset — Lists of the mutations predicted in each of the 61 evolved strains that were used to construct the phylogenetic tree in Genome Diff format [42]. (ZIP) [file pgen.1007348.s011.zip › S3 Dataset Mutations/Ara-3_15000gen_ZDB445.gd]

#=GENOME_DIFF	1.0
#=TITLE	Ara-3_15000gen_ZDB445
#=TIME	15000
#=POPULATION	Ara-3
#=TREATMENT	LTEE
#=CLONE	X
#=REFSEQ	https://raw.githubusercontent.com/barricklab/LTEE/7da91974eafac0c5a8f903ae57275795d4395af2/reference/REL606.gbk
#=READSEQ	ftp://ftp.sra.ebi.ac.uk/vol1/fastq/SRR617/001/SRR6178301/SRR6178301_1.fastq.gz
#=READSEQ	ftp://ftp.sra.ebi.ac.uk/vol1/fastq/SRR617/001/SRR6178301/SRR6178301_2.fastq.gz
SNP	1	.	REL606	9972	G
MOB	2	.	REL606	16990	IS150	1	3
SNP	3	.	REL606	281923	T
INS	4	.	REL606	433366	T	repeat_length=1	repeat_new_copies=8	repeat_ref_copies=7	repeat_seq=T
INS	5	.	REL606	473904	GC
MOB	6	.	REL606	546191	IS1	1	9
SNP	7	.	REL606	648692	T
SNP	8	.	REL606	769968	C
DEL	9	.	REL606	1270125	535	no_normalize=1
MOB	10	.	REL606	1270660	IS150	-1	4
SNP	11	.	REL606	1331794	A
MOB	12	.	REL606	1462320	IS150	-1	3
SNP	13	.	REL606	1733343	A
INS	14	.	REL606	2103915	CAGCCAGCCAGCCAGCCAGCCAGC
MOB	15	.	REL606	2122426	IS150	-1	3
INS	16	.	REL606	2333539	T
SNP	17	.	REL606	2446984	C
SNP	18	.	REL606	2665639	T
SNP	19	.	REL606	2999330	A
MOB	20	.	REL606	3015771	IS150	-1	3
MOB	21	.	REL606	3268052	IS150	1	3
SNP	22	.	REL606	3339313	C
SNP	23	.	REL606	3401754	A
SNP	24	.	REL606	3481820	G
SNP	25	.	REL606	3488669	C
DEL	26	.	REL606	3741966	177	mediated=IS1
DEL	27	.	REL606	3895000	6460	mediated=IS150
SNP	28	.	REL606	3909807	T
SNP	29	.	REL606	4100183	G
MOB	30	.	REL606	4110237	IS150	-1	3
SNP	31	.	REL606	4201958	C
DEL	32	.	REL606	4431394	2
DEL	33	.	REL606	4613020	1	adjacent=IS150	within=34:1
MOB	34	.	REL606	4613020	IS150	1	3
SNP	35	.	REL606	4616538	C
