# Supplementary material for: Innovation in an E. coli evolution experiment is contingent on maintaining adaptive potential until competition subsides
Source: PLoS Genet. 2018 Apr 12;14(4):e1007348. doi: 10.1371/journal.pgen.1007348 (PMC5918244; doi:10.1371/journal.pgen.1007348)
Supplement: S3 Dataset — Lists of the mutations predicted in each of the 61 evolved strains that were used to construct the phylogenetic tree in Genome Diff format [42]. (ZIP) [file pgen.1007348.s011.zip › S3 Dataset Mutations/Ara-3_38000gen_ZDB107.gd]

#=GENOME_DIFF	1.0
#=TITLE	Ara-3_38000gen_ZDB107
#=TIME	38000
#=POPULATION	Ara-3
#=TREATMENT	LTEE
#=CLONE	X
#=REFSEQ	https://raw.githubusercontent.com/barricklab/LTEE/7da91974eafac0c5a8f903ae57275795d4395af2/reference/REL606.gbk
#=READSEQ	ftp://ftp.sra.ebi.ac.uk/vol1/fastq/SRR098/SRR098038/SRR098038.fastq.gz
SNP	1	.	REL606	1612	G
SNP	2	.	REL606	9972	G
SNP	3	.	REL606	10563	A
MOB	4	.	REL606	16990	IS150	1	3
SNP	5	.	REL606	29810	T
SNP	6	.	REL606	62118	G
SNP	7	.	REL606	80113	G
SNP	8	.	REL606	81158	C
SNP	9	.	REL606	86487	T
SNP	10	.	REL606	105581	A
SNP	11	.	REL606	216480	T
SNP	12	.	REL606	235408	C
SNP	13	.	REL606	247796	C
SNP	14	.	REL606	281923	T
SNP	15	.	REL606	295630	T
SNP	16	.	REL606	357611	C
SNP	17	.	REL606	360523	G
DEL	18	.	REL606	369194	1	repeat_length=1	repeat_new_copies=4	repeat_ref_copies=5	repeat_seq=G
SNP	19	.	REL606	398061	C
SNP	20	.	REL606	426451	G
INS	21	.	REL606	433366	T	repeat_length=1	repeat_new_copies=8	repeat_ref_copies=7	repeat_seq=T
SNP	22	.	REL606	447290	C
INS	23	.	REL606	451184	A	repeat_length=1	repeat_new_copies=8	repeat_ref_copies=7	repeat_seq=A
SNP	24	.	REL606	462346	T
INS	25	.	REL606	473904	GC
SNP	26	.	REL606	479549	T
SNP	27	.	REL606	522180	G
SNP	28	.	REL606	537562	T
MOB	29	.	REL606	546191	IS1	1	9
DEL	30	.	REL606	547700	2651	mediated=IS1
INS	31	.	REL606	550485	G	repeat_length=1	repeat_new_copies=8	repeat_ref_copies=7	repeat_seq=G
SNP	32	.	REL606	553093	T
DEL	33	.	REL606	581862	6633	mediated=IS150
SNP	34	.	REL606	592510	C
SNP	35	.	REL606	594287	G
SNP	36	.	REL606	609346	T
DEL	37	.	REL606	609892	1
SNP	38	.	REL606	613169	T
SNP	39	.	REL606	618015	G
SNP	40	.	REL606	623182	A
AMP	41	.	REL606	625890	2933	2
AMP	42	.	REL606	625890	2933	3	phylogeny_id=2	within=41:1
INS	43	.	REL606	636299	G	repeat_length=1	repeat_new_copies=6	repeat_ref_copies=5	repeat_seq=G
MOB	44	.	REL606	643362	IS150	1	3
SNP	45	.	REL606	648692	T
SUB	46	.	REL606	664684	2	AG
SNP	47	.	REL606	670500	T
SNP	48	.	REL606	679395	T
SNP	49	.	REL606	692880	G
SNP	50	.	REL606	723449	C
SNP	51	.	REL606	731936	G
SNP	52	.	REL606	734488	T
SNP	53	.	REL606	734890	T
SNP	54	.	REL606	767233	T
SNP	55	.	REL606	767369	T
SNP	56	.	REL606	771216	G
SNP	57	.	REL606	804446	T
SNP	58	.	REL606	817276	T
SNP	59	.	REL606	819195	G
SNP	60	.	REL606	828156	T
SNP	61	.	REL606	894198	T
SNP	62	.	REL606	904606	T
SNP	63	.	REL606	943475	T
SNP	64	.	REL606	960078	T
SNP	65	.	REL606	1001295	G
SNP	66	.	REL606	1012984	T
SNP	67	.	REL606	1048113	G
SNP	68	.	REL606	1082646	G
SNP	69	.	REL606	1085185	T
SNP	70	.	REL606	1113198	G
SNP	71	.	REL606	1115003	G
SNP	72	.	REL606	1115970	A
SNP	73	.	REL606	1148998	G
MOB	74	.	REL606	1153894	IS150	1	3
INS	75	.	REL606	1166061	G	repeat_length=1	repeat_new_copies=7	repeat_ref_copies=6	repeat_seq=G
SNP	76	.	REL606	1180473	T
SNP	77	.	REL606	1186699	T
INS	78	.	REL606	1256288	C	repeat_length=1	repeat_new_copies=6	repeat_ref_copies=5	repeat_seq=C
DEL	79	.	REL606	1270125	535	no_normalize=1
MOB	80	.	REL606	1270660	IS150	-1	4
SNP	81	.	REL606	1287211	T
SNP	82	.	REL606	1305575	T
SNP	83	.	REL606	1331794	A
SNP	84	.	REL606	1333191	T
SNP	85	.	REL606	1339424	G
DEL	86	.	REL606	1349565	1	phylogeny_id=2
SNP	87	.	REL606	1357824	T
SNP	88	.	REL606	1364103	T
SNP	89	.	REL606	1407377	T
MOB	90	.	REL606	1420709	IS3	1	4	ins_start=GA	mob_region=REL606:2882712-2883966
MOB	91	.	REL606	1428792	IS1	-1	9
DEL	92	.	REL606	1428837	1	repeat_length=1	repeat_new_copies=8	repeat_ref_copies=9	repeat_seq=T
INS	93	.	REL606	1439581	G	repeat_length=1	repeat_new_copies=6	repeat_ref_copies=5	repeat_seq=G
DEL	94	.	REL606	1451972	10348	apply_size_adjust=1446	within=96:2
INS	95	.	REL606	1451972	G	within=96:1
MOB	96	.	REL606	1451972	IS150	-1	3
DEL	97	.	REL606	1462254	69	within=98:1
MOB	98	.	REL606	1462320	IS150	-1	3	before=96
SNP	99	.	REL606	1465314	A
SNP	100	.	REL606	1468305	C
DEL	101	.	REL606	1470498	1	repeat_length=1	repeat_new_copies=7	repeat_ref_copies=8	repeat_seq=T
SNP	102	.	REL606	1484250	T
SNP	103	.	REL606	1500053	G
SNP	104	.	REL606	1511178	T
SNP	105	.	REL606	1522006	T
SNP	106	.	REL606	1533135	G
SNP	107	.	REL606	1557691	G
SNP	108	.	REL606	1583771	C
SNP	109	.	REL606	1587505	T
SNP	110	.	REL606	1591928	A
DEL	111	.	REL606	1607917	1
DEL	112	.	REL606	1609128	7554	between=IS3
SNP	113	.	REL606	1665289	C
SNP	114	.	REL606	1668292	C
SNP	115	.	REL606	1700108	A
SNP	116	.	REL606	1718342	C
DEL	117	.	REL606	1729051	2446	within=118:2
MOB	118	.	REL606	1729051	IS150	-1	4
SNP	119	.	REL606	1733343	A
SNP	120	.	REL606	1746124	A
SNP	121	.	REL606	1750149	T
MOB	122	.	REL606	1776434	IS150	-1	4
DEL	123	.	REL606	1795815	1	repeat_length=1	repeat_new_copies=6	repeat_ref_copies=7	repeat_seq=C
SNP	124	.	REL606	1902731	G
SNP	125	.	REL606	1918819	A
SNP	126	.	REL606	1945203	C
SNP	127	.	REL606	1965157	C
SNP	128	.	REL606	2007865	C
SNP	129	.	REL606	2032651	A
DEL	130	.	REL606	2032711	23293
DEL	131	.	REL606	2086597	35832	within=132:1
MOB	132	.	REL606	2122426	IS150	-1	3
SNP	133	.	REL606	2162780	C
SNP	134	.	REL606	2166182	A
SNP	135	.	REL606	2167011	C
INS	136	.	REL606	2190393	C	repeat_length=1	repeat_new_copies=6	repeat_ref_copies=5	repeat_seq=C
SNP	137	.	REL606	2198299	G
SNP	138	.	REL606	2200070	A
SNP	139	.	REL606	2216447	T
SNP	140	.	REL606	2244525	A
SNP	141	.	REL606	2258836	A
SNP	142	.	REL606	2271283	G
SNP	143	.	REL606	2277269	T
SNP	144	.	REL606	2283856	G
SNP	145	.	REL606	2293568	A
SNP	146	.	REL606	2319260	A
MOB	147	.	REL606	2322340	IS186	1	6
INS	148	.	REL606	2333539	T
SNP	149	.	REL606	2359353	G
SNP	150	.	REL606	2363952	A
SNP	151	.	REL606	2374708	A
SNP	152	.	REL606	2389878	T
SNP	153	.	REL606	2393070	G
SNP	154	.	REL606	2446984	C
MOB	155	.	REL606	2448493	IS186	1	6
SNP	156	.	REL606	2483043	A
SNP	157	.	REL606	2532744	C
SNP	158	.	REL606	2570083	A
DEL	159	.	REL606	2611313	1
DEL	160	.	REL606	2616302	1
INS	161	.	REL606	2616302	G	repeat_length=1	repeat_new_copies=8	repeat_ref_copies=7	repeat_seq=G
SNP	162	.	REL606	2639449	A
MOB	163	.	REL606	2655781	IS150	-1	3
SNP	164	.	REL606	2659827	C
SNP	165	.	REL606	2665639	T
SNP	166	.	REL606	2697224	C
SNP	167	.	REL606	2724782	C
SNP	168	.	REL606	2753451	A
SNP	169	.	REL606	2753768	T
SNP	170	.	REL606	2771282	A
SNP	171	.	REL606	2780858	G
SNP	172	.	REL606	2789588	G
SNP	173	.	REL606	2843036	A
SNP	174	.	REL606	2867864	C
MOB	175	.	REL606	2877313	IS150	1	3
SNP	176	.	REL606	2881538	C
MOB	177	.	REL606	2899615	IS150	-1	3
SNP	178	.	REL606	2935321	C
SNP	179	.	REL606	2952353	G
SNP	180	.	REL606	2977018	A
SNP	181	.	REL606	2999330	A
SNP	182	.	REL606	3003744	T
DEL	183	.	REL606	3015771	19352	mediated=IS150	within=184:2
MOB	184	.	REL606	3015771	IS150	-1	3
SNP	185	.	REL606	3037295	G
DEL	186	.	REL606	3052315	2
INS	187	.	REL606	3052722	C	repeat_length=1	repeat_new_copies=7	repeat_ref_copies=6	repeat_seq=C
SNP	188	.	REL606	3054123	G
SNP	189	.	REL606	3061923	C
SNP	190	.	REL606	3072845	C
SNP	191	.	REL606	3078788	T
DEL	192	.	REL606	3088379	1	repeat_length=1	repeat_new_copies=8	repeat_ref_copies=9	repeat_seq=A
SNP	193	.	REL606	3105821	A
SNP	194	.	REL606	3111293	A
SNP	195	.	REL606	3117097	A
SNP	196	.	REL606	3117473	A
SNP	197	.	REL606	3127663	T
SNP	198	.	REL606	3130508	A
SNP	199	.	REL606	3135301	C
SNP	200	.	REL606	3153996	C
SNP	201	.	REL606	3178614	C
MOB	202	.	REL606	3192744	IS150	1	4
SNP	203	.	REL606	3228444	A
SNP	204	.	REL606	3240003	C
DEL	205	.	REL606	3248434	1	repeat_length=1	repeat_new_copies=5	repeat_ref_copies=6	repeat_seq=A
SNP	206	.	REL606	3259432	G
DEL	207	.	REL606	3260572	6
MOB	208	.	REL606	3268052	IS150	1	3
SNP	209	.	REL606	3268930	A
SNP	210	.	REL606	3288025	A
SNP	211	.	REL606	3322942	C
SNP	212	.	REL606	3339313	C
SNP	213	.	REL606	3342590	C
SNP	214	.	REL606	3345160	G
SNP	215	.	REL606	3351577	G
INS	216	.	REL606	3360899	C	repeat_length=1	repeat_new_copies=7	repeat_ref_copies=6	repeat_seq=C
SNP	217	.	REL606	3401754	A
SNP	218	.	REL606	3463900	T
SNP	219	.	REL606	3479105	C
SNP	220	.	REL606	3481820	G
SNP	221	.	REL606	3488669	C
SNP	222	.	REL606	3499794	G
MOB	223	.	REL606	3517306	IS186	1	8	del_end=2
AMP	224	.	REL606	3517306	108140	2	mediated=IS186	mediated_strand=-1	within=223:2
SNP	225	.	REL606	3536603	A	before=224
CON	226	.	REL606	3549957	4	REL606:3696954-3696957	before=224
SNP	227	.	REL606	3612959	T	before=224
DEL	228	.	REL606	3625457	1	repeat_length=1	repeat_new_copies=6	repeat_ref_copies=7	repeat_seq=C
SNP	229	.	REL606	3635762	C
MOB	230	.	REL606	3680780	IS150	1	3
MOB	231	.	REL606	3697154	IS150	-1	3
SNP	232	.	REL606	3740571	G
DEL	233	.	REL606	3741966	177	mediated=IS1
SNP	234	.	REL606	3758443	T
SNP	235	.	REL606	3822371	A
SNP	236	.	REL606	3837268	A
SNP	237	.	REL606	3844068	C
SNP	238	.	REL606	3862134	A
SNP	239	.	REL606	3864940	A
SNP	240	.	REL606	3867544	G
SNP	241	.	REL606	3869813	A
SNP	242	.	REL606	3872302	A
SNP	243	.	REL606	3874430	A
SNP	244	.	REL606	3874844	A
SNP	245	.	REL606	3885824	C
SNP	246	.	REL606	3892335	T
DEL	247	.	REL606	3893549	1	no_normalize=1
DEL	248	.	REL606	3893550	1	no_normalize=1
DEL	249	.	REL606	3895000	6460	mediated=IS150
SNP	250	.	REL606	3909807	T
DEL	251	.	REL606	3911972	1	repeat_length=1	repeat_new_copies=6	repeat_ref_copies=7	repeat_seq=T
SNP	252	.	REL606	3920984	T
SNP	253	.	REL606	3950544	G
SNP	254	.	REL606	4046586	A
SNP	255	.	REL606	4100183	G
SNP	256	.	REL606	4107018	A
MOB	257	.	REL606	4110237	IS150	-1	3
SNP	258	.	REL606	4111636	C
SNP	259	.	REL606	4154522	G
SNP	260	.	REL606	4163775	T
SNP	261	.	REL606	4180200	G
SNP	262	.	REL606	4196682	A
SNP	263	.	REL606	4201958	C
SNP	264	.	REL606	4209289	C
SNP	265	.	REL606	4212600	A
DEL	266	.	REL606	4289282	43946	within=268:2
INS	267	.	REL606	4289282	G	within=268:1
MOB	268	.	REL606	4289282	IS150	1	3
SNP	269	.	REL606	4347725	T
SNP	270	.	REL606	4363338	A
SNP	271	.	REL606	4380609	T
SNP	272	.	REL606	4382294	T
MOB	273	.	REL606	4415710	IS150	-1	3
DEL	274	.	REL606	4431394	2
SNP	275	.	REL606	4433347	G
SNP	276	.	REL606	4472216	T
SNP	277	.	REL606	4491013	G
DEL	278	.	REL606	4522339	38944
MOB	279	.	REL606	4524522	IS186	1	6	before=278
SNP	280	.	REL606	4583729	C
MOB	281	.	REL606	4588156	IS150	1	3
SNP	282	.	REL606	4588672	G
DEL	283	.	REL606	4613020	1	adjacent=IS150	within=284:1
MOB	284	.	REL606	4613020	IS150	1	3
SNP	285	.	REL606	4616538	C
SNP	286	.	REL606	4629225	T
