# Supplementary material for: Innovation in an E. coli evolution experiment is contingent on maintaining adaptive potential until competition subsides
Source: PLoS Genet. 2018 Apr 12;14(4):e1007348. doi: 10.1371/journal.pgen.1007348 (PMC5918244; doi:10.1371/journal.pgen.1007348)
Supplement: S3 Dataset — Lists of the mutations predicted in each of the 61 evolved strains that were used to construct the phylogenetic tree in Genome Diff format [42]. (ZIP) [file pgen.1007348.s011.zip › S3 Dataset Mutations/Ara-3_40000gen_10979.gd]

#=GENOME_DIFF	1.0
#=TITLE	Ara-3_40000gen_10979
#=TIME	40000
#=POPULATION	Ara-3
#=TREATMENT	LTEE
#=CLONE	A
#=REFSEQ	https://raw.githubusercontent.com/barricklab/LTEE/7da91974eafac0c5a8f903ae57275795d4395af2/reference/REL606.gbk
#=READSEQ	ftp://ftp.sra.ebi.ac.uk/vol1/fastq/SRR098/SRR098029/SRR098029.fastq.gz
SNP	1	.	REL606	1612	G
SNP	2	.	REL606	9972	G
SNP	3	.	REL606	10563	A
INS	4	.	REL606	16966	G	repeat_length=1	repeat_new_copies=6	repeat_ref_copies=5	repeat_seq=G
MOB	5	.	REL606	16990	IS150	1	3
DEL	6	.	REL606	38191	1	repeat_length=1	repeat_new_copies=8	repeat_ref_copies=9	repeat_seq=T
SNP	7	.	REL606	43519	G
SNP	8	.	REL606	62118	G
INS	9	.	REL606	66230	T	repeat_length=1	repeat_new_copies=9	repeat_ref_copies=8	repeat_seq=T
SNP	10	.	REL606	80113	G
SNP	11	.	REL606	81158	C
SNP	12	.	REL606	104597	T
SNP	13	.	REL606	105581	A
SNP	14	.	REL606	116742	C
SNP	15	.	REL606	138495	T
SNP	16	.	REL606	161273	G
SNP	17	.	REL606	164909	T
SNP	18	.	REL606	175429	G
SNP	19	.	REL606	189171	T
SNP	20	.	REL606	216480	T
SNP	21	.	REL606	216601	A
SNP	22	.	REL606	220338	T
SNP	23	.	REL606	235408	C
MOB	24	.	REL606	241691	IS150	-1	3	ambiguous=1
DEL	25	.	REL606	242203	1	repeat_length=1	repeat_new_copies=7	repeat_ref_copies=8	repeat_seq=G
SNP	26	.	REL606	247796	C
DEL	27	.	REL606	273276	1	repeat_length=1	repeat_new_copies=5	repeat_ref_copies=6	repeat_seq=G
SNP	28	.	REL606	281923	T
SNP	29	.	REL606	314679	T
INS	30	.	REL606	352377	G	repeat_length=1	repeat_new_copies=9	repeat_ref_copies=8	repeat_seq=G
SNP	31	.	REL606	357611	C
SNP	32	.	REL606	365839	T
SNP	33	.	REL606	371056	T
SNP	34	.	REL606	393237	T
SNP	35	.	REL606	398061	C
SNP	36	.	REL606	426451	G
INS	37	.	REL606	433366	T	repeat_length=1	repeat_new_copies=8	repeat_ref_copies=7	repeat_seq=T
SNP	38	.	REL606	447290	C
INS	39	.	REL606	451184	A	repeat_length=1	repeat_new_copies=8	repeat_ref_copies=7	repeat_seq=A
SNP	40	.	REL606	462346	T
SNP	41	.	REL606	472751	T
INS	42	.	REL606	473904	GC
SNP	43	.	REL606	493264	G
SNP	44	.	REL606	522180	G
SNP	45	.	REL606	545344	T
MOB	46	.	REL606	546191	IS1	1	9
DEL	47	.	REL606	547700	2651	mediated=IS1
INS	48	.	REL606	550485	GG	repeat_length=1	repeat_new_copies=9	repeat_ref_copies=7	repeat_seq=G
SNP	49	.	REL606	553093	T
SNP	50	.	REL606	565276	T
DEL	51	.	REL606	581862	6633	mediated=IS150
SNP	52	.	REL606	592510	C
SNP	53	.	REL606	605580	G
SNP	54	.	REL606	609346	T
DEL	55	.	REL606	609892	1
SNP	56	.	REL606	613169	T
AMP	57	.	REL606	625890	2933	2
AMP	58	.	REL606	625890	2933	3	phylogeny_id=2	within=57:1
INS	59	.	REL606	636299	G	insert_position=1
MOB	60	.	REL606	643362	IS150	1	3
SNP	61	.	REL606	648692	T
SNP	62	.	REL606	662118	T
DEL	63	.	REL606	664688	1	phylogeny_id=3
SNP	64	.	REL606	670500	T
INS	65	.	REL606	679238	T	repeat_length=1	repeat_new_copies=9	repeat_ref_copies=8	repeat_seq=T
SNP	66	.	REL606	679395	T
SNP	67	.	REL606	692880	G
SNP	68	.	REL606	713566	T
SNP	69	.	REL606	723042	T
SNP	70	.	REL606	723449	C
SNP	71	.	REL606	731936	G
SNP	72	.	REL606	734488	T
SNP	73	.	REL606	734890	T
SNP	74	.	REL606	754682	T
SNP	75	.	REL606	765234	G
SNP	76	.	REL606	767233	T
SNP	77	.	REL606	767369	T
SNP	78	.	REL606	771216	G
SNP	79	.	REL606	776222	G
SNP	80	.	REL606	784168	G
SNP	81	.	REL606	793309	G
INS	82	.	REL606	794720	G	repeat_length=1	repeat_new_copies=8	repeat_ref_copies=7	repeat_seq=G
SNP	83	.	REL606	804446	T
SNP	84	.	REL606	817276	T
DEL	85	.	REL606	820839	1
SNP	86	.	REL606	821131	G
SNP	87	.	REL606	828156	T
SNP	88	.	REL606	845650	A
SNP	89	.	REL606	886370	G
SNP	90	.	REL606	894198	T
INS	91	.	REL606	901828	G	insert_position=1
SNP	92	.	REL606	904606	T
SNP	93	.	REL606	925905	T
SNP	94	.	REL606	943475	T
SNP	95	.	REL606	946011	G
SNP	96	.	REL606	967184	A
SNP	97	.	REL606	1001295	G
SNP	98	.	REL606	1003885	A
SNP	99	.	REL606	1012717	T
DEL	100	.	REL606	1019315	1	repeat_length=1	repeat_new_copies=6	repeat_ref_copies=7	repeat_seq=G
DEL	101	.	REL606	1037343	1	repeat_length=1	repeat_new_copies=7	repeat_ref_copies=8	repeat_seq=A
SNP	102	.	REL606	1082646	G
SNP	103	.	REL606	1085185	T
SNP	104	.	REL606	1088797	C
SNP	105	.	REL606	1113198	G
SNP	106	.	REL606	1114535	T
SNP	107	.	REL606	1115003	G
SNP	108	.	REL606	1115970	A
SNP	109	.	REL606	1129572	T
SNP	110	.	REL606	1147840	T
SNP	111	.	REL606	1148998	G
SNP	112	.	REL606	1149407	G
MOB	113	.	REL606	1153894	IS150	1	3
INS	114	.	REL606	1166061	G	insert_position=1
INS	115	.	REL606	1172383	C	insert_position=1
SNP	116	.	REL606	1177550	T
SNP	117	.	REL606	1186699	T
SNP	118	.	REL606	1208180	A
SNP	119	.	REL606	1212335	G
SNP	120	.	REL606	1218314	G
INS	121	.	REL606	1256288	C	repeat_length=1	repeat_new_copies=6	repeat_ref_copies=5	repeat_seq=C
SNP	122	.	REL606	1259582	T
DEL	123	.	REL606	1270125	535	no_normalize=1
MOB	124	.	REL606	1270660	IS150	-1	4
SNP	125	.	REL606	1276386	C
SNP	126	.	REL606	1331794	A
SNP	127	.	REL606	1339424	G
SNP	128	.	REL606	1357824	T
SNP	129	.	REL606	1361067	C
SNP	130	.	REL606	1364103	T
SNP	131	.	REL606	1364638	T
SNP	132	.	REL606	1396262	G
SNP	133	.	REL606	1407377	T
DEL	134	.	REL606	1415611	1	repeat_length=1	repeat_new_copies=6	repeat_ref_copies=7	repeat_seq=A
DEL	135	.	REL606	1420108	1	repeat_length=1	repeat_new_copies=7	repeat_ref_copies=8	repeat_seq=T
MOB	136	.	REL606	1420709	IS3	1	4	ins_start=GA	mob_region=REL606:2882712-2883966
MOB	137	.	REL606	1428792	IS1	-1	9
DEL	138	.	REL606	1428837	1	repeat_length=1	repeat_new_copies=8	repeat_ref_copies=9	repeat_seq=T
INS	139	.	REL606	1439581	G	repeat_length=1	repeat_new_copies=6	repeat_ref_copies=5	repeat_seq=G
SNP	140	.	REL606	1440085	G
SNP	141	.	REL606	1440538	G
SNP	142	.	REL606	1450502	T
DEL	143	.	REL606	1451972	10348	apply_size_adjust=1446	within=145:2
INS	144	.	REL606	1451972	G	adjacent=IS150	within=145:1
MOB	145	.	REL606	1451972	IS150	-1	3
DEL	146	.	REL606	1462254	69	within=147:1
MOB	147	.	REL606	1462320	IS150	-1	3	before=145
SNP	148	.	REL606	1465314	A
DEL	149	.	REL606	1470498	1	repeat_length=1	repeat_new_copies=7	repeat_ref_copies=8	repeat_seq=T
SNP	150	.	REL606	1472605	T
SNP	151	.	REL606	1511178	T
SNP	152	.	REL606	1520967	A
SNP	153	.	REL606	1522006	T
SNP	154	.	REL606	1533135	G
SNP	155	.	REL606	1583771	C
SNP	156	.	REL606	1587505	T
SNP	157	.	REL606	1591928	A
SNP	158	.	REL606	1605346	G
DEL	159	.	REL606	1607917	1	adjacent=IS3
DEL	160	.	REL606	1609128	7554	between=IS3
INS	161	.	REL606	1618094	C	repeat_length=1	repeat_new_copies=7	repeat_ref_copies=6	repeat_seq=C
SNP	162	.	REL606	1626202	A
SNP	163	.	REL606	1640944	A
DEL	164	.	REL606	1691520	1	repeat_length=1	repeat_new_copies=8	repeat_ref_copies=9	repeat_seq=T
SNP	165	.	REL606	1700108	A
SNP	166	.	REL606	1722440	C
DEL	167	.	REL606	1729051	2446	within=168:2
MOB	168	.	REL606	1729051	IS150	-1	4
SNP	169	.	REL606	1733343	A
SNP	170	.	REL606	1750149	T
MOB	171	.	REL606	1776434	IS150	-1	4
DEL	172	.	REL606	1795815	1	phylogeny_id=1	repeat_length=1	repeat_new_copies=6	repeat_ref_copies=7	repeat_seq=C
SNP	173	.	REL606	1801738	A
SNP	174	.	REL606	1803534	A
SNP	175	.	REL606	1823483	G
SNP	176	.	REL606	1825303	C
SNP	177	.	REL606	1829964	A
INS	178	.	REL606	1849061	G	repeat_length=1	repeat_new_copies=7	repeat_ref_copies=6	repeat_seq=G
SNP	179	.	REL606	1882713	A	phylogeny_id=1
SNP	180	.	REL606	1886035	C
SNP	181	.	REL606	1902731	G
SNP	182	.	REL606	1921128	A
SNP	183	.	REL606	1935390	A
SNP	184	.	REL606	1966467	C
SNP	185	.	REL606	1983855	C
DEL	186	.	REL606	2007567	1	repeat_length=1	repeat_new_copies=6	repeat_ref_copies=7	repeat_seq=C
SNP	187	.	REL606	2007865	C
SNP	188	.	REL606	2012737	C
INS	189	.	REL606	2017730	G	phylogeny_id=1	repeat_length=1	repeat_new_copies=8	repeat_ref_copies=7	repeat_seq=G
SNP	190	.	REL606	2032347	T
DEL	191	.	REL606	2032711	23293
DEL	192	.	REL606	2086597	35832	within=193:1
MOB	193	.	REL606	2122426	IS150	-1	3
SNP	194	.	REL606	2130799	G
SNP	195	.	REL606	2162780	C
SNP	196	.	REL606	2166182	A
SNP	197	.	REL606	2167011	C
INS	198	.	REL606	2190393	C	repeat_length=1	repeat_new_copies=6	repeat_ref_copies=5	repeat_seq=C
SNP	199	.	REL606	2197386	T
SNP	200	.	REL606	2198299	G
SNP	201	.	REL606	2200070	A
SNP	202	.	REL606	2216447	T
SNP	203	.	REL606	2226502	C
SNP	204	.	REL606	2236153	A
INS	205	.	REL606	2239749	C	repeat_length=1	repeat_new_copies=8	repeat_ref_copies=7	repeat_seq=C
SNP	206	.	REL606	2244525	A
INS	207	.	REL606	2247103	C	insert_position=1
SNP	208	.	REL606	2265986	A
SNP	209	.	REL606	2271283	G
SNP	210	.	REL606	2277269	T
SNP	211	.	REL606	2283856	G
SNP	212	.	REL606	2293568	A
SNP	213	.	REL606	2301407	T
SNP	214	.	REL606	2317419	C
SNP	215	.	REL606	2319260	A
MOB	216	.	REL606	2322340	IS186	1	6
INS	217	.	REL606	2332083	A	adjacent=ISRSO11	repeat_length=1	repeat_new_copies=9	repeat_ref_copies=8	repeat_seq=A
INS	218	.	REL606	2333539	T	adjacent=ISRSO11
SNP	219	.	REL606	2363952	A
SNP	220	.	REL606	2365779	A
SNP	221	.	REL606	2374708	A
SNP	222	.	REL606	2389878	T
SNP	223	.	REL606	2393070	G
SNP	224	.	REL606	2446984	C
MOB	225	.	REL606	2448493	IS186	1	6
SNP	226	.	REL606	2450378	A
SNP	227	.	REL606	2483043	A
SNP	228	.	REL606	2529651	T
SNP	229	.	REL606	2569859	G
SNP	230	.	REL606	2570083	A
SNP	231	.	REL606	2583071	A
DEL	232	.	REL606	2611313	1
INS	233	.	REL606	2616302	G	insert_position=1
SNP	234	.	REL606	2628718	C
INS	235	.	REL606	2636868	T	repeat_length=1	repeat_new_copies=8	repeat_ref_copies=7	repeat_seq=T
SNP	236	.	REL606	2639449	A
DEL	237	.	REL606	2646763	1	repeat_length=1	repeat_new_copies=4	repeat_ref_copies=5	repeat_seq=A
MOB	238	.	REL606	2655781	IS150	-1	3
SNP	239	.	REL606	2659827	C
SNP	240	.	REL606	2665639	T
SNP	241	.	REL606	2697224	C
SNP	242	.	REL606	2707154	C
SNP	243	.	REL606	2723462	G
SNP	244	.	REL606	2724782	C
SNP	245	.	REL606	2726501	C
SNP	246	.	REL606	2753451	A
SNP	247	.	REL606	2753768	T
SNP	248	.	REL606	2771282	A
SNP	249	.	REL606	2780858	G
SNP	250	.	REL606	2789588	G
SNP	251	.	REL606	2843036	A
MOB	252	.	REL606	2877313	IS150	1	3
MOB	253	.	REL606	2899615	IS150	-1	3
SNP	254	.	REL606	2906615	A
SNP	255	.	REL606	2935321	C
SNP	256	.	REL606	2977018	A
SNP	257	.	REL606	2999330	A
SNP	258	.	REL606	3003744	T
DEL	259	.	REL606	3015771	19352	mediated=IS150	within=260:2
MOB	260	.	REL606	3015771	IS150	-1	3
SNP	261	.	REL606	3037295	G
DEL	262	.	REL606	3052315	2
SNP	263	.	REL606	3054123	G
SNP	264	.	REL606	3061822	C
SNP	265	.	REL606	3061923	C
SNP	266	.	REL606	3063476	C
SNP	267	.	REL606	3072845	C
SNP	268	.	REL606	3077743	G
DEL	269	.	REL606	3088379	1	repeat_length=1	repeat_new_copies=8	repeat_ref_copies=9	repeat_seq=A
SNP	270	.	REL606	3105821	A
SNP	271	.	REL606	3117097	A
SNP	272	.	REL606	3117473	A
SNP	273	.	REL606	3117629	C
SNP	274	.	REL606	3127663	T
SNP	275	.	REL606	3130508	A
SNP	276	.	REL606	3135301	C
SNP	277	.	REL606	3153996	C
SNP	278	.	REL606	3167907	T
SNP	279	.	REL606	3179094	C
MOB	280	.	REL606	3192744	IS150	1	4
SNP	281	.	REL606	3197461	G
INS	282	.	REL606	3213814	G
SNP	283	.	REL606	3238724	T
SNP	284	.	REL606	3240003	C
SNP	285	.	REL606	3241496	T
INS	286	.	REL606	3244240	C	repeat_length=1	repeat_new_copies=7	repeat_ref_copies=6	repeat_seq=C
DEL	287	.	REL606	3248434	1	repeat_length=1	repeat_new_copies=5	repeat_ref_copies=6	repeat_seq=A
SNP	288	.	REL606	3259432	G
DEL	289	.	REL606	3260572	6	repeat_length=6	repeat_new_copies=1	repeat_ref_copies=2	repeat_seq=TTCGCT
MOB	290	.	REL606	3268052	IS150	1	3
SNP	291	.	REL606	3288025	A
SNP	292	.	REL606	3322942	C
SNP	293	.	REL606	3339313	C
SNP	294	.	REL606	3345160	G
SNP	295	.	REL606	3351577	G
SNP	296	.	REL606	3358865	A
INS	297	.	REL606	3360899	C
INS	298	.	REL606	3360899	C	insert_position=2
SNP	299	.	REL606	3373583	T
SNP	300	.	REL606	3399407	G
SNP	301	.	REL606	3401754	A
SNP	302	.	REL606	3445742	A
SNP	303	.	REL606	3461642	A
SNP	304	.	REL606	3463900	T
SNP	305	.	REL606	3481820	G
SNP	306	.	REL606	3488669	C
SNP	307	.	REL606	3489876	T
SNP	308	.	REL606	3499794	G
MOB	309	.	REL606	3517306	IS186	1	8	del_end=2
AMP	310	.	REL606	3517306	108140	2	mediated=IS186	mediated_strand=-1	within=309:2
SNP	311	.	REL606	3536603	A	before=310
CON	312	.	REL606	3549957	4	REL606:3696954-3696957
SNP	313	.	REL606	3573640	A	before=310
SNP	314	.	REL606	3612959	T	before=310
SNP	315	.	REL606	3635762	C
MOB	316	.	REL606	3680780	IS150	1	3
SNP	317	.	REL606	3686883	G
MOB	318	.	REL606	3697154	IS150	-1	3
DEL	319	.	REL606	3741966	177	mediated=IS1
DEL	320	.	REL606	3754163	1	repeat_length=1	repeat_new_copies=7	repeat_ref_copies=8	repeat_seq=A
SNP	321	.	REL606	3758443	T
SNP	322	.	REL606	3763734	G
SNP	323	.	REL606	3793623	A	adjacent=IS30
SNP	324	.	REL606	3822371	A
SNP	325	.	REL606	3837268	A
SNP	326	.	REL606	3862134	A
SNP	327	.	REL606	3864940	A
SNP	328	.	REL606	3867544	G
SNP	329	.	REL606	3869813	A
SNP	330	.	REL606	3872302	A
SNP	331	.	REL606	3874844	A
SNP	332	.	REL606	3892335	T
DEL	333	.	REL606	3893549	1	adjacent=IS150
DEL	334	.	REL606	3893550	1	adjacent=IS150
DEL	335	.	REL606	3895000	6460	mediated=IS150
SNP	336	.	REL606	3909807	T
DEL	337	.	REL606	3911972	1	repeat_length=1	repeat_new_copies=6	repeat_ref_copies=7	repeat_seq=T
DEL	338	.	REL606	3917126	1	repeat_length=1	repeat_new_copies=5	repeat_ref_copies=6	repeat_seq=G
SNP	339	.	REL606	3917933	T
SNP	340	.	REL606	3920984	T
SNP	341	.	REL606	3999248	C
SNP	342	.	REL606	4023780	G
SNP	343	.	REL606	4046586	A
SNP	344	.	REL606	4100183	G
SNP	345	.	REL606	4107018	A
MOB	346	.	REL606	4110237	IS150	-1	3
SNP	347	.	REL606	4110809	G
SNP	348	.	REL606	4110980	T
SNP	349	.	REL606	4142669	A
SNP	350	.	REL606	4154522	G
SNP	351	.	REL606	4163775	T
SNP	352	.	REL606	4165619	A
SNP	353	.	REL606	4180200	G
SNP	354	.	REL606	4196682	A
SNP	355	.	REL606	4201958	C
SNP	356	.	REL606	4207843	A
SNP	357	.	REL606	4212600	A
INS	358	.	REL606	4214845	A	repeat_length=1	repeat_new_copies=7	repeat_ref_copies=6	repeat_seq=A
SNP	359	.	REL606	4225597	T
SNP	360	.	REL606	4266498	A
SNP	361	.	REL606	4285933	G
DEL	362	.	REL606	4289282	43946	within=364:2
INS	363	.	REL606	4289282	G	within=364:1
MOB	364	.	REL606	4289282	IS150	1	3
SNP	365	.	REL606	4347725	T
DEL	366	.	REL606	4349289	1	repeat_length=1	repeat_new_copies=7	repeat_ref_copies=8	repeat_seq=T
SNP	367	.	REL606	4363338	A
SNP	368	.	REL606	4378042	G
SNP	369	.	REL606	4380609	T
SNP	370	.	REL606	4382294	T
INS	371	.	REL606	4397516	T	repeat_length=1	repeat_new_copies=7	repeat_ref_copies=6	repeat_seq=T
SNP	372	.	REL606	4406865	C
MOB	373	.	REL606	4415710	IS150	-1	3
SNP	374	.	REL606	4420451	G
DEL	375	.	REL606	4431394	2
SNP	376	.	REL606	4433347	G
SNP	377	.	REL606	4435201	G
SNP	378	.	REL606	4439527	A
INS	379	.	REL606	4471806	C	repeat_length=1	repeat_new_copies=8	repeat_ref_copies=7	repeat_seq=C
SNP	380	.	REL606	4472216	T
INS	381	.	REL606	4475811	G	repeat_length=1	repeat_new_copies=8	repeat_ref_copies=7	repeat_seq=G
SNP	382	.	REL606	4485740	A
SNP	383	.	REL606	4491013	G
SNP	384	.	REL606	4510208	G
DEL	385	.	REL606	4522339	38944	mediated=IS1
MOB	386	.	REL606	4524522	IS186	1	6	before=385
SNP	387	.	REL606	4575416	G
SNP	388	.	REL606	4579259	T
SNP	389	.	REL606	4583729	C
MOB	390	.	REL606	4588156	IS150	1	3
SNP	391	.	REL606	4588672	G
SNP	392	.	REL606	4588888	T
SNP	393	.	REL606	4593186	A
SNP	394	.	REL606	4603391	T
DEL	395	.	REL606	4613020	1	adjacent=IS150	within=396:1
MOB	396	.	REL606	4613020	IS150	1	3	before=385
SNP	397	.	REL606	4616538	C
INS	398	.	REL606	4626007	C	repeat_length=1	repeat_new_copies=6	repeat_ref_copies=5	repeat_seq=C
SNP	399	.	REL606	4629225	T
