# Supplementary material for: Innovation in an E. coli evolution experiment is contingent on maintaining adaptive potential until competition subsides
Source: PLoS Genet. 2018 Apr 12;14(4):e1007348. doi: 10.1371/journal.pgen.1007348 (PMC5918244; doi:10.1371/journal.pgen.1007348)
Supplement: S3 Dataset — Lists of the mutations predicted in each of the 61 evolved strains that were used to construct the phylogenetic tree in Genome Diff format [42]. (ZIP) [file pgen.1007348.s011.zip › S3 Dataset Mutations/Ara-3_5000gen_2181A.gd]

#=GENOME_DIFF	1.0
#=TITLE	Ara-3_5000gen_2181A
#=TIME	5000
#=POPULATION	Ara-3
#=TREATMENT	LTEE
#=CLONE	A
#=REFSEQ	https://raw.githubusercontent.com/barricklab/LTEE/7da91974eafac0c5a8f903ae57275795d4395af2/reference/REL606.gbk
#=READSEQ	ftp://ftp.sra.ebi.ac.uk/vol1/fastq/SRR258/004/SRR2589044/SRR2589044_1.fastq.gz
#=READSEQ	ftp://ftp.sra.ebi.ac.uk/vol1/fastq/SRR258/004/SRR2589044/SRR2589044_2.fastq.gz
MOB	1	.	REL606	16990	IS150	1	3
INS	2	.	REL606	18435	C	within=1
MOB	3	.	REL606	471785	IS150	1	3
MOB	4	.	REL606	546191	IS1	1	9
SNP	5	.	REL606	648692	T
DEL	6	.	REL606	762153	208	phylogeny_id=1
MOB	7	.	REL606	969836	IS150	1	3
DEL	8	.	REL606	1270125	535	no_normalize=1
SNP	9	.	REL606	1331794	A
SNP	10	.	REL606	1733343	A
INS	11	.	REL606	2103918	CCAG	repeat_length=4	repeat_new_copies=8	repeat_ref_copies=7	repeat_seq=CCAG
SNP	12	.	REL606	3444175	T
SNP	13	.	REL606	3481820	G
INS	14	.	REL606	3893551	G	adjacent=IS150	phylogeny_id=1
DEL	15	.	REL606	3895000	6460	mediated=IS150
SNP	16	.	REL606	4100183	G
DEL	17	.	REL606	4431394	2
MOB	18	.	REL606	4613020	IS150	1	3
