# Supplementary material for: Innovation in an E. coli evolution experiment is contingent on maintaining adaptive potential until competition subsides
Source: PLoS Genet. 2018 Apr 12;14(4):e1007348. doi: 10.1371/journal.pgen.1007348 (PMC5918244; doi:10.1371/journal.pgen.1007348)
Supplement: S3 Dataset — Lists of the mutations predicted in each of the 61 evolved strains that were used to construct the phylogenetic tree in Genome Diff format [42]. (ZIP) [file pgen.1007348.s011.zip › S3 Dataset Mutations/Ara-3_10000gen_ZDB429.gd]

#=GENOME_DIFF	1.0
#=TITLE	Ara-3_10000gen_ZDB429
#=TIME	10000
#=POPULATION	Ara-3
#=TREATMENT	LTEE
#=CLONE	B
#=REFSEQ	https://raw.githubusercontent.com/barricklab/LTEE/7da91974eafac0c5a8f903ae57275795d4395af2/reference/REL606.gbk
#=READSEQ	ftp://ftp.sra.ebi.ac.uk/vol1/fastq/SRR098/SRR098282/SRR098282.fastq.gz
MOB	1	.	REL606	16990	IS150	1	3
MOB	2	.	REL606	78888	IS150	-1	3
SNP	3	.	REL606	475173	C
MOB	4	.	REL606	546191	IS1	1	9
SNP	5	.	REL606	648692	T
MOB	6	.	REL606	680759	IS150	1	3
DEL	7	.	REL606	1270125	535	no_normalize=1
MOB	8	.	REL606	1270660	IS150	-1	4
SNP	9	.	REL606	1331794	A
INS	10	.	REL606	1689712	C	repeat_length=1	repeat_new_copies=7	repeat_ref_copies=6	repeat_seq=C
SNP	11	.	REL606	1733343	A
MOB	12	.	REL606	1866486	IS150	1	3
MOB	13	.	REL606	1875544	IS186	-1	7
MOB	14	.	REL606	2241332	IS150	-1	3
INS	15	.	REL606	2333539	T	adjacent=ISRSO11
SNP	16	.	REL606	2446984	C
DEL	17	.	REL606	2775878	147	mediated=IS150
SNP	18	.	REL606	3339313	C
SNP	19	.	REL606	3401754	A
SNP	20	.	REL606	3475057	T	phylogeny_id=5
SNP	21	.	REL606	3481820	G
DEL	22	.	REL606	3895000	6460	mediated=IS150
SNP	23	.	REL606	3909807	T
SNP	24	.	REL606	4100183	G
MOB	25	.	REL606	4110237	IS150	-1	3
MOB	26	.	REL606	4415710	IS150	-1	3	phylogeny_id=1
DEL	27	.	REL606	4431394	2
DEL	28	.	REL606	4613020	1	adjacent=IS150	phylogeny_id=1	within=29:1
MOB	29	.	REL606	4613020	IS150	1	3
