# Supplementary material for: Innovation in an E. coli evolution experiment is contingent on maintaining adaptive potential until competition subsides
Source: PLoS Genet. 2018 Apr 12;14(4):e1007348. doi: 10.1371/journal.pgen.1007348 (PMC5918244; doi:10.1371/journal.pgen.1007348)
Supplement: S3 Dataset — Lists of the mutations predicted in each of the 61 evolved strains that were used to construct the phylogenetic tree in Genome Diff format [42]. (ZIP) [file pgen.1007348.s011.zip › S3 Dataset Mutations/Ara-3_2000gen_1166A.gd]

#=GENOME_DIFF	1.0
#=TITLE	Ara-3_2000gen_1166A
#=TIME	2000
#=POPULATION	Ara-3
#=TREATMENT	LTEE
#=CLONE	A
#=REFSEQ	https://raw.githubusercontent.com/barricklab/LTEE/7da91974eafac0c5a8f903ae57275795d4395af2/reference/REL606.gbk
#=READSEQ	ftp://ftp.sra.ebi.ac.uk/vol1/fastq/SRR258/009/SRR2584859/SRR2584859_1.fastq.gz
#=READSEQ	ftp://ftp.sra.ebi.ac.uk/vol1/fastq/SRR258/009/SRR2584859/SRR2584859_2.fastq.gz
SNP	1	.	REL606	648692	T
DEL	2	.	REL606	1270125	535	no_normalize=1
MOB	3	.	REL606	1462320	IS150	-1	3	phylogeny_id=1
SNP	4	.	REL606	1733343	A
INS	5	.	REL606	2103918	CCAGCCAGCCAGCCAGCCAG	repeat_length=4	repeat_new_copies=12	repeat_ref_copies=7	repeat_seq=CCAG
MOB	6	.	REL606	2405654	IS150	1	3	phylogeny_id=1
SNP	7	.	REL606	3249997	G
DEL	8	.	REL606	3894998	5563	mediated=IS150
DEL	9	.	REL606	4431394	2
MOB	10	.	REL606	4616036	IS186	-1	6
