# Supplementary material for: Innovation in an E. coli evolution experiment is contingent on maintaining adaptive potential until competition subsides
Source: PLoS Genet. 2018 Apr 12;14(4):e1007348. doi: 10.1371/journal.pgen.1007348 (PMC5918244; doi:10.1371/journal.pgen.1007348)
Supplement: S3 Dataset — Lists of the mutations predicted in each of the 61 evolved strains that were used to construct the phylogenetic tree in Genome Diff format [42]. (ZIP) [file pgen.1007348.s011.zip › S3 Dataset Mutations/Ara-3_500gen_764B.gd]

#=GENOME_DIFF	1.0
#=TITLE	Ara-3_500gen_764B
#=TIME	500
#=POPULATION	Ara-3
#=TREATMENT	LTEE
#=CLONE	B
#=REFSEQ	https://raw.githubusercontent.com/barricklab/LTEE/7da91974eafac0c5a8f903ae57275795d4395af2/reference/REL606.gbk
#=READSEQ	ftp://ftp.sra.ebi.ac.uk/vol1/fastq/SRR258/003/SRR2584853/SRR2584853_1.fastq.gz
#=READSEQ	ftp://ftp.sra.ebi.ac.uk/vol1/fastq/SRR258/003/SRR2584853/SRR2584853_2.fastq.gz
SNP	1	.	REL606	1331737	C
INS	2	.	REL606	2103918	CCAG	repeat_length=4	repeat_new_copies=8	repeat_ref_copies=7	repeat_seq=CCAG
SNP	3	.	REL606	3326691	A
DEL	4	.	REL606	3894997	5987	mediated=IS150
