# Supplementary material for: Innovation in an E. coli evolution experiment is contingent on maintaining adaptive potential until competition subsides
Source: PLoS Genet. 2018 Apr 12;14(4):e1007348. doi: 10.1371/journal.pgen.1007348 (PMC5918244; doi:10.1371/journal.pgen.1007348)
Supplement: S3 Dataset — Lists of the mutations predicted in each of the 61 evolved strains that were used to construct the phylogenetic tree in Genome Diff format [42]. (ZIP) [file pgen.1007348.s011.zip › S3 Dataset Mutations/Ara-3_2000gen_1166B.gd]

#=GENOME_DIFF	1.0
#=TITLE	Ara-3_2000gen_1166B
#=TIME	2000
#=POPULATION	Ara-3
#=TREATMENT	LTEE
#=CLONE	B
#=REFSEQ	https://raw.githubusercontent.com/barricklab/LTEE/7da91974eafac0c5a8f903ae57275795d4395af2/reference/REL606.gbk
#=READSEQ	ftp://ftp.sra.ebi.ac.uk/vol1/fastq/SRR259/001/SRR2591041/SRR2591041_1.fastq.gz
#=READSEQ	ftp://ftp.sra.ebi.ac.uk/vol1/fastq/SRR259/001/SRR2591041/SRR2591041_2.fastq.gz
MOB	1	.	REL606	16972	IS150	-1	3
MOB	2	.	REL606	92876	IS150	1	3
AMP	3	.	REL606	588495	1978	2	between=IS150
SNP	4	.	REL606	920514	C
MOB	5	.	REL606	1733141	IS150	1	3
MOB	6	.	REL606	2098365	IS150	1	3
SNP	7	.	REL606	3675498	C
DEL	8	.	REL606	3894997	6406	mediated=IS150
SNP	9	.	REL606	4101029	T
SNP	10	.	REL606	4141441	T
INS	11	.	REL606	4530778	AACCCT	repeat_length=6	repeat_new_copies=2	repeat_ref_copies=1	repeat_seq=AACCCT
