# Supplementary material for: Innovation in an E. coli evolution experiment is contingent on maintaining adaptive potential until competition subsides
Source: PLoS Genet. 2018 Apr 12;14(4):e1007348. doi: 10.1371/journal.pgen.1007348 (PMC5918244; doi:10.1371/journal.pgen.1007348)
Supplement: S3 Dataset — Lists of the mutations predicted in each of the 61 evolved strains that were used to construct the phylogenetic tree in Genome Diff format [42]. (ZIP) [file pgen.1007348.s011.zip › S3 Dataset Mutations/Ara-3_36000gen_ZDB96.gd]

#=GENOME_DIFF	1.0
#=TITLE	Ara-3_36000gen_ZDB96
#=TIME	36000
#=POPULATION	Ara-3
#=TREATMENT	LTEE
#=CLONE	X
#=REFSEQ	https://raw.githubusercontent.com/barricklab/LTEE/7da91974eafac0c5a8f903ae57275795d4395af2/reference/REL606.gbk
#=READSEQ	ftp://ftp.sra.ebi.ac.uk/vol1/fastq/SRR098/SRR098036/SRR098036.fastq.gz
SNP	1	.	REL606	1612	G
SNP	2	.	REL606	9972	G
SNP	3	.	REL606	10563	A
MOB	4	.	REL606	16990	IS150	1	3
SNP	5	.	REL606	80113	G
SNP	6	.	REL606	81158	C
SNP	7	.	REL606	105581	A
SNP	8	.	REL606	118245	A
SNP	9	.	REL606	216480	T
SNP	10	.	REL606	218043	G
SNP	11	.	REL606	235408	C
SNP	12	.	REL606	247796	C
SNP	13	.	REL606	267274	T
SNP	14	.	REL606	281923	T
SNP	15	.	REL606	323842	G
DEL	16	.	REL606	352377	1	repeat_length=1	repeat_new_copies=7	repeat_ref_copies=8	repeat_seq=G
SNP	17	.	REL606	357611	C
SNP	18	.	REL606	398061	C
INS	19	.	REL606	422600	G	repeat_length=1	repeat_new_copies=8	repeat_ref_copies=7	repeat_seq=G
INS	20	.	REL606	433366	T	repeat_length=1	repeat_new_copies=8	repeat_ref_copies=7	repeat_seq=T
SNP	21	.	REL606	447290	C
SNP	22	.	REL606	462346	T
INS	23	.	REL606	473904	GC
SNP	24	.	REL606	482351	T
MOB	25	.	REL606	546191	IS1	1	9
DEL	26	.	REL606	547700	2651	mediated=IS1
SNP	27	.	REL606	553093	T
SNP	28	.	REL606	575198	G
DEL	29	.	REL606	581862	6633	mediated=IS150
SNP	30	.	REL606	609346	T
DEL	31	.	REL606	609892	1
AMP	32	.	REL606	625890	2933	2
AMP	33	.	REL606	625890	2933	3	phylogeny_id=2	within=32:1
MOB	34	.	REL606	643362	IS150	1	3
SNP	35	.	REL606	645178	G
SNP	36	.	REL606	648692	T
SNP	37	.	REL606	670500	T
SNP	38	.	REL606	682162	A
SNP	39	.	REL606	700531	G
SNP	40	.	REL606	723449	C
SNP	41	.	REL606	727785	T
SNP	42	.	REL606	734488	T
SNP	43	.	REL606	734805	G
SNP	44	.	REL606	804446	T
SNP	45	.	REL606	817276	T
SNP	46	.	REL606	828156	T
SNP	47	.	REL606	894198	T
SNP	48	.	REL606	923745	T
SNP	49	.	REL606	943475	T
SNP	50	.	REL606	965070	T
SNP	51	.	REL606	966233	A
SNP	52	.	REL606	968127	G
SNP	53	.	REL606	1001295	G
SNP	54	.	REL606	1024147	A
DEL	55	.	REL606	1051024	1	repeat_length=1	repeat_new_copies=4	repeat_ref_copies=5	repeat_seq=A
SNP	56	.	REL606	1073337	T
SNP	57	.	REL606	1082646	G
SNP	58	.	REL606	1085185	T
SNP	59	.	REL606	1115970	A
SNP	60	.	REL606	1148998	G
MOB	61	.	REL606	1153894	IS150	1	3
SNP	62	.	REL606	1251068	C
DEL	63	.	REL606	1270125	535	no_normalize=1
MOB	64	.	REL606	1270660	IS150	-1	4
SNP	65	.	REL606	1331794	A
SNP	66	.	REL606	1336114	G
SNP	67	.	REL606	1348326	G
SNP	68	.	REL606	1355152	T
SNP	69	.	REL606	1364103	T
SNP	70	.	REL606	1375980	A
SNP	71	.	REL606	1376979	T
MOB	72	.	REL606	1420709	IS3	1	4	ins_start=GA	mob_region=REL606:2882712-2883966
MOB	73	.	REL606	1428792	IS1	-1	9
DEL	74	.	REL606	1428837	1	repeat_length=1	repeat_new_copies=8	repeat_ref_copies=9	repeat_seq=T
INS	75	.	REL606	1451972	G	within=76:1
MOB	76	.	REL606	1451972	IS150	-1	3
SNP	77	.	REL606	1453822	A
DEL	78	.	REL606	1462254	69	within=79:1
MOB	79	.	REL606	1462320	IS150	-1	3
SNP	80	.	REL606	1465314	A
DEL	81	.	REL606	1470498	1	repeat_length=1	repeat_new_copies=7	repeat_ref_copies=8	repeat_seq=T
SNP	82	.	REL606	1511178	T
SNP	83	.	REL606	1533135	G
SNP	84	.	REL606	1583771	C
SNP	85	.	REL606	1587505	T
SNP	86	.	REL606	1591928	A
DEL	87	.	REL606	1607917	1
DEL	88	.	REL606	1609128	7554	between=IS3
SNP	89	.	REL606	1684222	C
DEL	90	.	REL606	1729051	2446	within=91:2
MOB	91	.	REL606	1729051	IS150	-1	4
SNP	92	.	REL606	1733343	A
MOB	93	.	REL606	1776434	IS150	-1	4
SNP	94	.	REL606	1816873	A
SNP	95	.	REL606	1844253	C
SNP	96	.	REL606	1902731	G
SNP	97	.	REL606	1904582	C
SNP	98	.	REL606	1999217	A
DEL	99	.	REL606	2032711	23293
DEL	100	.	REL606	2086597	35832	within=101:1
MOB	101	.	REL606	2122426	IS150	-1	3
SNP	102	.	REL606	2167011	C
INS	103	.	REL606	2190393	C	repeat_length=1	repeat_new_copies=6	repeat_ref_copies=5	repeat_seq=C
SNP	104	.	REL606	2198299	G
SNP	105	.	REL606	2200070	A
SNP	106	.	REL606	2216447	T
SNP	107	.	REL606	2244525	A
SNP	108	.	REL606	2259797	A
SNP	109	.	REL606	2271283	G
MOB	110	.	REL606	2322340	IS186	1	6
INS	111	.	REL606	2333539	T
SNP	112	.	REL606	2336864	A
SNP	113	.	REL606	2363952	A
SNP	114	.	REL606	2374708	A
SNP	115	.	REL606	2381886	A
SNP	116	.	REL606	2389878	T
SNP	117	.	REL606	2393070	G
SNP	118	.	REL606	2443833	A
SNP	119	.	REL606	2446984	C
MOB	120	.	REL606	2448493	IS186	1	6
SNP	121	.	REL606	2483043	A
DEL	122	.	REL606	2611313	1
SNP	123	.	REL606	2614495	C
INS	124	.	REL606	2616302	G	repeat_length=1	repeat_new_copies=8	repeat_ref_copies=7	repeat_seq=G
SNP	125	.	REL606	2639449	A
MOB	126	.	REL606	2655781	IS150	-1	3
SNP	127	.	REL606	2665639	T
DEL	128	.	REL606	2676079	1	repeat_length=1	repeat_new_copies=7	repeat_ref_copies=8	repeat_seq=A
SNP	129	.	REL606	2684490	A
SNP	130	.	REL606	2753768	T
DEL	131	.	REL606	2775879	1
SNP	132	.	REL606	2843036	A
MOB	133	.	REL606	2899615	IS150	-1	3
SNP	134	.	REL606	2958176	A
SNP	135	.	REL606	2977018	A
SNP	136	.	REL606	2999330	A
DEL	137	.	REL606	3015771	19352	mediated=IS150	within=138:2
MOB	138	.	REL606	3015771	IS150	-1	3
SNP	139	.	REL606	3037295	G
DEL	140	.	REL606	3052315	2
SNP	141	.	REL606	3072845	C
SNP	142	.	REL606	3088009	A
SNP	143	.	REL606	3099728	C
SNP	144	.	REL606	3117097	A
SNP	145	.	REL606	3117473	A
SNP	146	.	REL606	3127663	T
SNP	147	.	REL606	3130508	A
SNP	148	.	REL606	3153996	C
SNP	149	.	REL606	3259432	G
DEL	150	.	REL606	3260572	6
SNP	151	.	REL606	3264335	A
MOB	152	.	REL606	3268052	IS150	1	3
SNP	153	.	REL606	3278161	A
SNP	154	.	REL606	3288025	A
SNP	155	.	REL606	3294550	A
SNP	156	.	REL606	3322942	C
SNP	157	.	REL606	3339313	C
SNP	158	.	REL606	3345160	G
INS	159	.	REL606	3360899	C	repeat_length=1	repeat_new_copies=7	repeat_ref_copies=6	repeat_seq=C
SNP	160	.	REL606	3401754	A
SNP	161	.	REL606	3463900	T
SNP	162	.	REL606	3481820	G
SNP	163	.	REL606	3488669	C
MOB	164	.	REL606	3517306	IS186	1	8	del_end=2
AMP	165	.	REL606	3517306	108140	2	mediated=IS186	mediated_strand=-1	within=164:2
SNP	166	.	REL606	3536603	A	before=165
CON	167	.	REL606	3549957	4	REL606:3696954-3696957	before=165
SNP	168	.	REL606	3612959	T	before=165
SNP	169	.	REL606	3635762	C
MOB	170	.	REL606	3697154	IS150	-1	3
SNP	171	.	REL606	3715825	T
DEL	172	.	REL606	3741966	177	mediated=IS1
SNP	173	.	REL606	3822371	A
SNP	174	.	REL606	3862134	A
SNP	175	.	REL606	3892335	T
DEL	176	.	REL606	3893549	1	no_normalize=1
DEL	177	.	REL606	3893550	1	no_normalize=1
DEL	178	.	REL606	3895000	6460	mediated=IS150
SNP	179	.	REL606	3909807	T
DEL	180	.	REL606	3911972	1	repeat_length=1	repeat_new_copies=6	repeat_ref_copies=7	repeat_seq=T
SNP	181	.	REL606	4046586	A
SNP	182	.	REL606	4074825	T
SNP	183	.	REL606	4100183	G
SNP	184	.	REL606	4107018	A
MOB	185	.	REL606	4110237	IS150	-1	3
SNP	186	.	REL606	4163775	T
SNP	187	.	REL606	4180200	G
SNP	188	.	REL606	4196682	A
SNP	189	.	REL606	4201958	C
SNP	190	.	REL606	4208257	G
SNP	191	.	REL606	4212600	A
MOB	192	.	REL606	4289281	IS150	1	2	ins_start=GAG
SNP	193	.	REL606	4299234	T
MOB	194	.	REL606	4333228	IS150	1	3	phylogeny_id=2
SNP	195	.	REL606	4363338	A
SNP	196	.	REL606	4364967	T
SNP	197	.	REL606	4380236	T
SNP	198	.	REL606	4380609	T
MOB	199	.	REL606	4415710	IS150	-1	3
SNP	200	.	REL606	4423698	A
DEL	201	.	REL606	4431394	2
SNP	202	.	REL606	4433347	G
SNP	203	.	REL606	4452785	G
SNP	204	.	REL606	4460710	A
SNP	205	.	REL606	4465176	T
SNP	206	.	REL606	4470870	T
SNP	207	.	REL606	4472216	T
INS	208	.	REL606	4475811	G	phylogeny_id=2
SNP	209	.	REL606	4491013	G
DEL	210	.	REL606	4522339	38944
MOB	211	.	REL606	4524522	IS186	1	6	before=210
SNP	212	.	REL606	4583729	C
MOB	213	.	REL606	4588156	IS150	1	3
SNP	214	.	REL606	4588672	G
SNP	215	.	REL606	4601437	G
DEL	216	.	REL606	4613020	1	adjacent=IS150	within=217:1
MOB	217	.	REL606	4613020	IS150	1	3
SNP	218	.	REL606	4616538	C
