# Supplementary material for: Innovation in an E. coli evolution experiment is contingent on maintaining adaptive potential until competition subsides
Source: PLoS Genet. 2018 Apr 12;14(4):e1007348. doi: 10.1371/journal.pgen.1007348 (PMC5918244; doi:10.1371/journal.pgen.1007348)
Supplement: S3 Dataset — Lists of the mutations predicted in each of the 61 evolved strains that were used to construct the phylogenetic tree in Genome Diff format [42]. (ZIP) [file pgen.1007348.s011.zip › S3 Dataset Mutations/Ara-3_33000gen_CZB199.gd]

#=GENOME_DIFF	1.0
#=TITLE	Ara-3_33000gen_CZB199
#=TIME	33000
#=POPULATION	Ara-3
#=TREATMENT	LTEE
#=CLONE	X
#=REFSEQ	https://raw.githubusercontent.com/barricklab/LTEE/7da91974eafac0c5a8f903ae57275795d4395af2/reference/REL606.gbk
#=READSEQ	ftp://ftp.sra.ebi.ac.uk/vol1/fastq/SRR098/SRR098027/SRR098027.fastq.gz
MOB	1	.	REL606	16990	IS150	1	3
SNP	2	.	REL606	70867	C
SNP	3	.	REL606	281923	T
INS	4	.	REL606	473904	GC
MOB	5	.	REL606	546191	IS1	1	9
DEL	6	.	REL606	547700	42623
SNP	7	.	REL606	648692	T
DEL	8	.	REL606	664688	1446
DEL	9	.	REL606	1092778	17752	mediated=IS3
MOB	10	.	REL606	1162790	IS150	-1	3
DEL	11	.	REL606	1270125	535	no_normalize=1
MOB	12	.	REL606	1270660	IS150	-1	4
SNP	13	.	REL606	1331794	A
MOB	14	.	REL606	1462320	IS150	-1	3
DEL	15	.	REL606	1609128	7554	between=IS3	phylogeny_id=1
SNP	16	.	REL606	1691510	A
SNP	17	.	REL606	1733343	A
DEL	18	.	REL606	1780024	1
SNP	19	.	REL606	1886011	A
DEL	20	.	REL606	1893446	1
SNP	21	.	REL606	1975746	T
INS	22	.	REL606	2103918	CCAGCCAGCCAGCCAG	repeat_length=4	repeat_new_copies=11	repeat_ref_copies=7	repeat_seq=CCAG
MOB	23	.	REL606	2322340	IS186	1	6	phylogeny_id=1
INS	24	.	REL606	2333539	T
SNP	25	.	REL606	2446984	C
SNP	26	.	REL606	2546322	G
DEL	27	.	REL606	2663323	1
SNP	28	.	REL606	2665639	T
DEL	29	.	REL606	2772711	143	mediated=IS186
SNP	30	.	REL606	2999330	A
MOB	31	.	REL606	3015771	IS150	-1	3
SNP	32	.	REL606	3087958	G
INS	33	.	REL606	3136023	TAGGGT	repeat_length=6	repeat_new_copies=2	repeat_ref_copies=1	repeat_seq=TAGGGT
SNP	34	.	REL606	3152406	C
SNP	35	.	REL606	3183348	A
SNP	36	.	REL606	3305284	A
SNP	37	.	REL606	3339313	C
SNP	38	.	REL606	3401754	A
MOB	39	.	REL606	3454491	IS150	1	2	ins_end=CAT
SNP	40	.	REL606	3464788	A
SNP	41	.	REL606	3475057	T
SNP	42	.	REL606	3481820	G
SNP	43	.	REL606	3688429	A
DEL	44	.	REL606	3741966	177	mediated=IS1
INS	45	.	REL606	3893551	GG
DEL	46	.	REL606	3895000	6460	mediated=IS150
SNP	47	.	REL606	3909807	T
DEL	48	.	REL606	3911972	1	phylogeny_id=1
SNP	49	.	REL606	4100183	G
MOB	50	.	REL606	4110237	IS150	-1	3
SNP	51	.	REL606	4111342	T
SNP	52	.	REL606	4177963	G
DEL	53	.	REL606	4431394	2
SNP	54	.	REL606	4503681	G
MOB	55	.	REL606	4524522	IS186	1	6	phylogeny_id=2
DEL	56	.	REL606	4551447	7889	mediated=IS1
DEL	57	.	REL606	4613020	1	adjacent=IS150	within=58:1
MOB	58	.	REL606	4613020	IS150	1	3
SNP	59	.	REL606	4616538	C
