# Supplementary material for: Innovation in an E. coli evolution experiment is contingent on maintaining adaptive potential until competition subsides
Source: PLoS Genet. 2018 Apr 12;14(4):e1007348. doi: 10.1371/journal.pgen.1007348 (PMC5918244; doi:10.1371/journal.pgen.1007348)
Supplement: S3 Dataset — Lists of the mutations predicted in each of the 61 evolved strains that were used to construct the phylogenetic tree in Genome Diff format [42]. (ZIP) [file pgen.1007348.s011.zip › S3 Dataset Mutations/README.txt]

CONTENTS

  *.gd         Genome Diff format files describing 
               the evolved mutations in each strain

   REL606.gbk  Genbank file for the LTEE ancestor

DESCRIPTION

These files are compatible with breseq/gdtools v0.31.1,
available from https://github.com/barricklab/breseq. 

The GenomeDiff file format is described in the breseq
manual available on that website and also in:

Deatherage, D.E., and Barrick, J.E. (2014). Identification of 
mutations in laboratory-evolved microbes from next-generation 
sequencing data using breseq. Methods Mol. Biol. 1151, 165–188.
   
Updated data for these genomes and others from the LTEE are 
maintained at https://github.com/barricklab/LTEE-Ecoli.
