# Supplementary material for: Innovation in an E. coli evolution experiment is contingent on maintaining adaptive potential until competition subsides
Source: PLoS Genet. 2018 Apr 12;14(4):e1007348. doi: 10.1371/journal.pgen.1007348 (PMC5918244; doi:10.1371/journal.pgen.1007348)
Supplement: S3 Dataset — Lists of the mutations predicted in each of the 61 evolved strains that were used to construct the phylogenetic tree in Genome Diff format [42]. (ZIP) [file pgen.1007348.s011.zip › S3 Dataset Mutations/Ara-3_50000gen_11365.gd]

#=GENOME_DIFF	1.0
#=TITLE	Ara-3_50000gen_11365
#=TIME	50000
#=POPULATION	Ara-3
#=TREATMENT	LTEE
#=CLONE	B
#=REFSEQ	https://raw.githubusercontent.com/barricklab/LTEE/7da91974eafac0c5a8f903ae57275795d4395af2/reference/REL606.gbk
#=READSEQ	ftp://ftp.sra.ebi.ac.uk/vol1/fastq/SRR258/006/SRR2584866/SRR2584866_1.fastq.gz
#=READSEQ	ftp://ftp.sra.ebi.ac.uk/vol1/fastq/SRR258/006/SRR2584866/SRR2584866_2.fastq.gz
SNP	1	.	REL606	1521	T
SNP	2	.	REL606	1612	G
SNP	3	.	REL606	9092	G
SNP	4	.	REL606	9972	G
SNP	5	.	REL606	10563	A
MOB	6	.	REL606	16990	IS150	1	3
SNP	7	.	REL606	22257	T
SNP	8	.	REL606	38971	G
SNP	9	.	REL606	42306	G
SNP	10	.	REL606	45277	G
SNP	11	.	REL606	56613	G
SNP	12	.	REL606	62118	G
SNP	13	.	REL606	64042	A
SNP	14	.	REL606	78808	T
SNP	15	.	REL606	80113	G
SNP	16	.	REL606	81158	C
SNP	17	.	REL606	87462	G
SNP	18	.	REL606	94370	G
SNP	19	.	REL606	98286	T
SNP	20	.	REL606	98404	A
SNP	21	.	REL606	105581	A
SNP	22	.	REL606	124045	G
SNP	23	.	REL606	125741	C
SNP	24	.	REL606	140180	G
SNP	25	.	REL606	146944	C
INS	26	.	REL606	148138	G
DEL	27	.	REL606	158007	1	repeat_length=1	repeat_new_copies=8	repeat_ref_copies=9	repeat_seq=T
SNP	28	.	REL606	159875	G
SNP	29	.	REL606	166078	G
SNP	30	.	REL606	171422	T
DEL	31	.	REL606	172555	1
DEL	32	.	REL606	175215	1
SNP	33	.	REL606	180502	T
SNP	34	.	REL606	184752	T
SNP	35	.	REL606	189171	T
SNP	36	.	REL606	191724	T
INS	37	.	REL606	197689	T	repeat_length=1	repeat_new_copies=9	repeat_ref_copies=8	repeat_seq=T
SNP	38	.	REL606	213751	G
SNP	39	.	REL606	216480	T
INS	40	.	REL606	233691	T	repeat_length=1	repeat_new_copies=6	repeat_ref_copies=5	repeat_seq=T
SNP	41	.	REL606	235408	C
SNP	42	.	REL606	235496	T
SNP	43	.	REL606	241885	A	adjacent=IS1
SNP	44	.	REL606	241950	A	adjacent=IS1
SNP	45	.	REL606	247796	C
SNP	46	.	REL606	276145	T
SNP	47	.	REL606	281923	T
INS	48	.	REL606	294213	GG	repeat_length=1	repeat_new_copies=9	repeat_ref_copies=7	repeat_seq=G
SNP	49	.	REL606	299195	A
SNP	50	.	REL606	306404	T
SNP	51	.	REL606	326689	T
SNP	52	.	REL606	337563	T
SNP	53	.	REL606	338770	C
INS	54	.	REL606	352377	G	repeat_length=1	repeat_new_copies=9	repeat_ref_copies=8	repeat_seq=G
SNP	55	.	REL606	357611	C
INS	56	.	REL606	360610	G	repeat_length=1	repeat_new_copies=7	repeat_ref_copies=6	repeat_seq=G
SNP	57	.	REL606	365047	G
SNP	58	.	REL606	369026	G
SNP	59	.	REL606	371056	T
SNP	60	.	REL606	373014	T
SNP	61	.	REL606	376267	A
SNP	62	.	REL606	388160	T
SNP	63	.	REL606	398061	C
SNP	64	.	REL606	412637	T
SNP	65	.	REL606	417363	T
SNP	66	.	REL606	426451	G
INS	67	.	REL606	429711	G	adjacent=IS186	repeat_length=1	repeat_new_copies=8	repeat_ref_copies=7	repeat_seq=G
SNP	68	.	REL606	430835	T	adjacent=IS186
INS	69	.	REL606	433366	T	repeat_length=1	repeat_new_copies=8	repeat_ref_copies=7	repeat_seq=T
SNP	70	.	REL606	433561	T
SNP	71	.	REL606	447290	C
SNP	72	.	REL606	448431	G
SNP	73	.	REL606	449902	T
INS	74	.	REL606	451184	A	repeat_length=1	repeat_new_copies=8	repeat_ref_copies=7	repeat_seq=A
SNP	75	.	REL606	461169	G
SNP	76	.	REL606	462346	T
SNP	77	.	REL606	466727	A
INS	78	.	REL606	473904	GC
SNP	79	.	REL606	480856	T
SNP	80	.	REL606	488116	G
SNP	81	.	REL606	491445	T
SNP	82	.	REL606	495557	G
SNP	83	.	REL606	500697	T
SNP	84	.	REL606	511535	G
SNP	85	.	REL606	511618	T
SNP	86	.	REL606	522180	G
MOB	87	.	REL606	546191	IS1	1	9
DEL	88	.	REL606	547700	2651	mediated=IS1
DEL	89	.	REL606	550351	69534	between=IS1
SNP	90	.	REL606	553093	T	before=89
DEL	91	.	REL606	581862	6633	before=89	mediated=IS150
SNP	92	.	REL606	592510	C	before=89
SNP	93	.	REL606	609346	T	before=89
DEL	94	.	REL606	609892	1	before=89
SNP	95	.	REL606	613169	T	before=89
SNP	96	.	REL606	621324	G
SNP	97	.	REL606	622005	G
AMP	98	.	REL606	625890	2933	2
AMP	99	.	REL606	625890	2933	3	phylogeny_id=2	within=98:1
SNP	100	.	REL606	630279	T
SNP	101	.	REL606	631472	T
SNP	102	.	REL606	635244	T
INS	103	.	REL606	636299	G	insert_position=1
INS	104	.	REL606	636299	G	insert_position=2
SNP	105	.	REL606	642275	G
MOB	106	.	REL606	643362	IS150	1	3
SNP	107	.	REL606	648692	T	adjacent=IS150
DEL	108	.	REL606	664688	1	phylogeny_id=3
SNP	109	.	REL606	668391	T
SNP	110	.	REL606	670500	T
SNP	111	.	REL606	679395	T
SNP	112	.	REL606	680606	A
SNP	113	.	REL606	683034	T
SNP	114	.	REL606	690853	G
SNP	115	.	REL606	692880	G
SNP	116	.	REL606	698396	G
SNP	117	.	REL606	703284	T
SNP	118	.	REL606	703730	T
SNP	119	.	REL606	706523	T
DEL	120	.	REL606	708831	1	repeat_length=1	repeat_new_copies=6	repeat_ref_copies=7	repeat_seq=T
SNP	121	.	REL606	710344	C
SNP	122	.	REL606	712463	T
SNP	123	.	REL606	713294	G
SNP	124	.	REL606	721872	T
SNP	125	.	REL606	722645	C
SNP	126	.	REL606	723042	T
SNP	127	.	REL606	723449	C
SNP	128	.	REL606	730596	T
SNP	129	.	REL606	731936	G
SNP	130	.	REL606	734488	T
SNP	131	.	REL606	734890	T
SNP	132	.	REL606	735775	T
SNP	133	.	REL606	746323	T
SNP	134	.	REL606	764493	T
SNP	135	.	REL606	765234	G
SNP	136	.	REL606	767233	T
SNP	137	.	REL606	767369	T
SNP	138	.	REL606	768258	C
SNP	139	.	REL606	771216	G
SNP	140	.	REL606	788390	C
SNP	141	.	REL606	804446	T
SNP	142	.	REL606	817224	G
SNP	143	.	REL606	817276	T
SNP	144	.	REL606	819594	G
SNP	145	.	REL606	821131	G
SNP	146	.	REL606	822389	C
SNP	147	.	REL606	828156	T
SNP	148	.	REL606	829428	A
SNP	149	.	REL606	830245	T
INS	150	.	REL606	830951	G	repeat_length=1	repeat_new_copies=6	repeat_ref_copies=5	repeat_seq=G
SNP	151	.	REL606	831556	G
SNP	152	.	REL606	845650	A
SNP	153	.	REL606	849483	T
SNP	154	.	REL606	863736	C
SNP	155	.	REL606	865093	G
SNP	156	.	REL606	878314	C
SNP	157	.	REL606	879705	T
SNP	158	.	REL606	887754	T
SNP	159	.	REL606	888061	T
SNP	160	.	REL606	890217	T
SNP	161	.	REL606	894198	T
INS	162	.	REL606	901828	G	insert_position=1
INS	163	.	REL606	901828	G	insert_position=2
SNP	164	.	REL606	904606	T
SNP	165	.	REL606	906793	T
SNP	166	.	REL606	914244	G
INS	167	.	REL606	917189	G	repeat_length=1	repeat_new_copies=7	repeat_ref_copies=6	repeat_seq=G
SNP	168	.	REL606	918446	G
SNP	169	.	REL606	920378	C
SNP	170	.	REL606	934305	C
MOB	171	.	REL606	939018	IS4	-1	15
SNP	172	.	REL606	942624	T	phylogeny_id=2
INS	173	.	REL606	942709	C	repeat_length=1	repeat_new_copies=8	repeat_ref_copies=7	repeat_seq=C
INS	174	.	REL606	942781	G	repeat_length=1	repeat_new_copies=8	repeat_ref_copies=7	repeat_seq=G
SNP	175	.	REL606	943475	T
SNP	176	.	REL606	946481	T
SNP	177	.	REL606	958894	T
SNP	178	.	REL606	976463	T
SNP	179	.	REL606	981097	G
SNP	180	.	REL606	983049	C
SNP	181	.	REL606	983164	A
SNP	182	.	REL606	993982	T
SNP	183	.	REL606	997800	T
INS	184	.	REL606	998942	G	repeat_length=1	repeat_new_copies=7	repeat_ref_copies=6	repeat_seq=G
SNP	185	.	REL606	1001295	G
SNP	186	.	REL606	1004451	G
SNP	187	.	REL606	1007295	A
SNP	188	.	REL606	1012717	T
DEL	189	.	REL606	1018114	1	repeat_length=1	repeat_new_copies=7	repeat_ref_copies=8	repeat_seq=A
SNP	190	.	REL606	1019279	G
DEL	191	.	REL606	1019315	1	repeat_length=1	repeat_new_copies=6	repeat_ref_copies=7	repeat_seq=G
INS	192	.	REL606	1021779	TT	repeat_length=1	repeat_new_copies=10	repeat_ref_copies=8	repeat_seq=T
SNP	193	.	REL606	1026088	G
SNP	194	.	REL606	1032324	G
SNP	195	.	REL606	1040240	T
DEL	196	.	REL606	1046830	1	repeat_length=1	repeat_new_copies=7	repeat_ref_copies=8	repeat_seq=A
SNP	197	.	REL606	1060067	T
INS	198	.	REL606	1062292	C	repeat_length=1	repeat_new_copies=8	repeat_ref_copies=7	repeat_seq=C
SNP	199	.	REL606	1062372	T
SNP	200	.	REL606	1063259	G
SNP	201	.	REL606	1065382	T
SNP	202	.	REL606	1074239	C
SNP	203	.	REL606	1082646	G
SNP	204	.	REL606	1082799	G
SNP	205	.	REL606	1085185	T
SNP	206	.	REL606	1096751	T
SNP	207	.	REL606	1102367	T
SNP	208	.	REL606	1107611	T
INS	209	.	REL606	1112074	C	repeat_length=1	repeat_new_copies=8	repeat_ref_copies=7	repeat_seq=C
SNP	210	.	REL606	1113198	G
SNP	211	.	REL606	1115003	G
SNP	212	.	REL606	1115942	T
SNP	213	.	REL606	1115970	A
SNP	214	.	REL606	1116271	G
SNP	215	.	REL606	1118258	C
SNP	216	.	REL606	1122642	G
SNP	217	.	REL606	1123337	A
SNP	218	.	REL606	1133570	T
SNP	219	.	REL606	1141641	G
SNP	220	.	REL606	1148998	G
SNP	221	.	REL606	1149234	T
SNP	222	.	REL606	1149407	G
SNP	223	.	REL606	1149750	T
SNP	224	.	REL606	1152346	T
SNP	225	.	REL606	1152376	T
MOB	226	.	REL606	1153894	IS150	1	3
SNP	227	.	REL606	1157397	G
INS	228	.	REL606	1166061	G	insert_position=1
SNP	229	.	REL606	1166938	T
SNP	230	.	REL606	1169251	G
SNP	231	.	REL606	1170638	G
SNP	232	.	REL606	1171113	T
INS	233	.	REL606	1172383	C	insert_position=1
INS	234	.	REL606	1172383	CC	insert_position=2
SNP	235	.	REL606	1174705	A
SNP	236	.	REL606	1186699	T
SNP	237	.	REL606	1187366	T
SNP	238	.	REL606	1192913	C
SNP	239	.	REL606	1193219	G
SNP	240	.	REL606	1218136	G
SNP	241	.	REL606	1227598	T
SNP	242	.	REL606	1238938	G
SNP	243	.	REL606	1248603	T
INS	244	.	REL606	1256288	C	repeat_length=1	repeat_new_copies=6	repeat_ref_copies=5	repeat_seq=C
DEL	245	.	REL606	1270125	535	no_normalize=1
MOB	246	.	REL606	1270660	IS150	-1	4
SNP	247	.	REL606	1272099	G
SNP	248	.	REL606	1276684	G
SNP	249	.	REL606	1294860	G
SNP	250	.	REL606	1295877	G
SNP	251	.	REL606	1305452	T
SNP	252	.	REL606	1307171	C
SNP	253	.	REL606	1322001	G
SNP	254	.	REL606	1324501	T
SNP	255	.	REL606	1328687	T
SNP	256	.	REL606	1329354	A
SNP	257	.	REL606	1330360	T
SNP	258	.	REL606	1331794	A
SNP	259	.	REL606	1336067	A
SNP	260	.	REL606	1339424	G
DEL	261	.	REL606	1349565	1	repeat_length=1	repeat_new_copies=6	repeat_ref_copies=7	repeat_seq=G
MOB	262	.	REL606	1349566	IS186	-1	7
SNP	263	.	REL606	1357824	T
SNP	264	.	REL606	1364103	T
SNP	265	.	REL606	1373806	G
SNP	266	.	REL606	1374685	A
SNP	267	.	REL606	1392780	A
SNP	268	.	REL606	1404452	G
SNP	269	.	REL606	1407377	T
SNP	270	.	REL606	1414361	T
MOB	271	.	REL606	1420709	IS3	1	4	ins_start=GA	mob_region=REL606:2882712-2883966
AMP	272	.	REL606	1420709	188466	2	between=IS3	within=271:2
INS	273	.	REL606	1424981	C	before=272	repeat_length=1	repeat_new_copies=7	repeat_ref_copies=6	repeat_seq=C
SNP	274	.	REL606	1425273	C	before=272
SNP	275	.	REL606	1426142	G	before=272
DEL	276	.	REL606	1426410	1	before=272	repeat_length=1	repeat_new_copies=8	repeat_ref_copies=9	repeat_seq=T
MOB	277	.	REL606	1428792	IS1	-1	9	before=272
DEL	278	.	REL606	1428837	1	before=272	repeat_length=1	repeat_new_copies=8	repeat_ref_copies=9	repeat_seq=T
INS	279	.	REL606	1439581	G	before=272	repeat_length=1	repeat_new_copies=6	repeat_ref_copies=5	repeat_seq=G
DEL	280	.	REL606	1443894	7936	before=272	mediated=IS3
DEL	281	.	REL606	1451972	10348	apply_size_adjust=1446	within=283:2
INS	282	.	REL606	1451972	G	within=283:1
MOB	283	.	REL606	1451972	IS150	-1	3
DEL	284	.	REL606	1462254	69	within=285:1
MOB	285	.	REL606	1462320	IS150	-1	3	before=283
SNP	286	.	REL606	1465314	A	before=272
DEL	287	.	REL606	1470498	1	before=272	repeat_length=1	repeat_new_copies=7	repeat_ref_copies=8	repeat_seq=T
SNP	288	.	REL606	1494411	C	before=272
SNP	289	.	REL606	1499286	T	before=272
SNP	290	.	REL606	1506624	T	before=272
SNP	291	.	REL606	1511178	T	before=272
SNP	292	.	REL606	1514507	A	before=272
SNP	293	.	REL606	1522006	T	before=272
SNP	294	.	REL606	1532269	T	before=272
SNP	295	.	REL606	1533135	G	before=272
SNP	296	.	REL606	1538688	A	before=272
SNP	297	.	REL606	1545254	T	before=272
SNP	298	.	REL606	1554433	G	before=272
SNP	299	.	REL606	1561513	G	before=272
SNP	300	.	REL606	1566509	T	before=272
SNP	301	.	REL606	1583771	C	before=272
SNP	302	.	REL606	1587505	T	before=272
SNP	303	.	REL606	1588307	A	before=272
SNP	304	.	REL606	1588640	T	before=272
SNP	305	.	REL606	1591928	A	before=272
SNP	306	.	REL606	1592323	A	before=272
SNP	307	.	REL606	1596202	T	before=272
INS	308	.	REL606	1606068	C	before=272	repeat_length=1	repeat_new_copies=7	repeat_ref_copies=6	repeat_seq=C
DEL	309	.	REL606	1607917	1	adjacent=IS3	before=272
DEL	310	.	REL606	1609128	7554	between=IS3
SNP	311	.	REL606	1616943	T
SNP	312	.	REL606	1619798	A
MOB	313	.	REL606	1619926	IS150	-1	3
SNP	314	.	REL606	1621317	T
SNP	315	.	REL606	1633588	C
SNP	316	.	REL606	1644789	T
INS	317	.	REL606	1651850	C	repeat_length=1	repeat_new_copies=7	repeat_ref_copies=6	repeat_seq=C
SNP	318	.	REL606	1653956	T
SNP	319	.	REL606	1655572	A
SNP	320	.	REL606	1678399	T
SNP	321	.	REL606	1684715	A
SNP	322	.	REL606	1690648	C
SNP	323	.	REL606	1695028	T
SNP	324	.	REL606	1695658	T
DEL	325	.	REL606	1699818	3	repeat_length=3	repeat_new_copies=3	repeat_ref_copies=4	repeat_seq=GAT
SNP	326	.	REL606	1700108	A
INS	327	.	REL606	1704688	G	repeat_length=1	repeat_new_copies=7	repeat_ref_copies=6	repeat_seq=G
SNP	328	.	REL606	1706889	A
SNP	329	.	REL606	1707832	A
SNP	330	.	REL606	1707992	C
SNP	331	.	REL606	1714708	C
SNP	332	.	REL606	1717659	A
DEL	333	.	REL606	1719009	1	repeat_length=1	repeat_new_copies=5	repeat_ref_copies=6	repeat_seq=A
SNP	334	.	REL606	1722253	C
SNP	335	.	REL606	1728925	A
DEL	336	.	REL606	1729051	2446	within=337:2
MOB	337	.	REL606	1729051	IS150	-1	4
DEL	338	.	REL606	1731501	1	adjacent=IS150
SNP	339	.	REL606	1733343	A
SNP	340	.	REL606	1733601	A
SNP	341	.	REL606	1735484	A
SNP	342	.	REL606	1736604	A
SNP	343	.	REL606	1742530	A
INS	344	.	REL606	1746745	G	repeat_length=1	repeat_new_copies=8	repeat_ref_copies=7	repeat_seq=G
SNP	345	.	REL606	1748882	A
SNP	346	.	REL606	1750039	C
SNP	347	.	REL606	1750149	T
SNP	348	.	REL606	1766706	A
MOB	349	.	REL606	1776434	IS150	-1	4
SNP	350	.	REL606	1780813	G
INS	351	.	REL606	1791613	C
SNP	352	.	REL606	1798872	A
SNP	353	.	REL606	1805276	T
SNP	354	.	REL606	1817707	T
SNP	355	.	REL606	1818501	A
DEL	356	.	REL606	1822155	1	repeat_length=1	repeat_new_copies=7	repeat_ref_copies=8	repeat_seq=A
SNP	357	.	REL606	1822930	G
SNP	358	.	REL606	1838393	G
INS	359	.	REL606	1851422	C	repeat_length=1	repeat_new_copies=6	repeat_ref_copies=5	repeat_seq=C
SNP	360	.	REL606	1854798	T
DEL	361	.	REL606	1866601	1	repeat_length=1	repeat_new_copies=7	repeat_ref_copies=8	repeat_seq=A
SNP	362	.	REL606	1876656	G
SNP	363	.	REL606	1882713	A	phylogeny_id=2
SNP	364	.	REL606	1885487	A
SNP	365	.	REL606	1885847	A
DEL	366	.	REL606	1886292	1	repeat_length=1	repeat_new_copies=6	repeat_ref_copies=7	repeat_seq=T
SNP	367	.	REL606	1889404	A
SNP	368	.	REL606	1895196	C
SNP	369	.	REL606	1900282	C
SNP	370	.	REL606	1902731	G
SNP	371	.	REL606	1910193	A
SNP	372	.	REL606	1917089	C
SNP	373	.	REL606	1936045	C
INS	374	.	REL606	1937938	C	repeat_length=1	repeat_new_copies=7	repeat_ref_copies=6	repeat_seq=C
SNP	375	.	REL606	1947570	C
SNP	376	.	REL606	1948732	G
SNP	377	.	REL606	1953772	A
SNP	378	.	REL606	1953970	A
SNP	379	.	REL606	1960058	A
SNP	380	.	REL606	1960359	A
INS	381	.	REL606	1969748	A	repeat_length=1	repeat_new_copies=8	repeat_ref_copies=7	repeat_seq=A
SNP	382	.	REL606	1976788	A
INS	383	.	REL606	1993266	C	repeat_length=1	repeat_new_copies=7	repeat_ref_copies=6	repeat_seq=C
DEL	384	.	REL606	1995676	1	repeat_length=1	repeat_new_copies=7	repeat_ref_copies=8	repeat_seq=C
DEL	385	.	REL606	2007567	1	repeat_length=1	repeat_new_copies=6	repeat_ref_copies=7	repeat_seq=C
SNP	386	.	REL606	2007865	C
SNP	387	.	REL606	2009215	G
SNP	388	.	REL606	2012737	C
INS	389	.	REL606	2017730	G	phylogeny_id=2	repeat_length=1	repeat_new_copies=8	repeat_ref_copies=7	repeat_seq=G
SNP	390	.	REL606	2018664	A
SNP	391	.	REL606	2021697	C
DEL	392	.	REL606	2032711	23293
SNP	393	.	REL606	2075053	A
SNP	394	.	REL606	2084671	T
DEL	395	.	REL606	2086540	57	mediated=IS150
DEL	396	.	REL606	2086597	35832	within=397:1
MOB	397	.	REL606	2122426	IS150	-1	3
DEL	398	.	REL606	2131466	1	repeat_length=1	repeat_new_copies=8	repeat_ref_copies=9	repeat_seq=A
SNP	399	.	REL606	2131844	A
SNP	400	.	REL606	2132237	T
SNP	401	.	REL606	2135132	C
SNP	402	.	REL606	2162780	C
SNP	403	.	REL606	2166182	A
SNP	404	.	REL606	2167011	C
SNP	405	.	REL606	2188152	A
INS	406	.	REL606	2190393	C	repeat_length=1	repeat_new_copies=6	repeat_ref_copies=5	repeat_seq=C
SNP	407	.	REL606	2191094	A
SNP	408	.	REL606	2196365	C
SNP	409	.	REL606	2197386	T
SNP	410	.	REL606	2198299	G
SNP	411	.	REL606	2200070	A
SNP	412	.	REL606	2207851	A
SNP	413	.	REL606	2216447	T
SNP	414	.	REL606	2221597	A
SNP	415	.	REL606	2222769	A
SNP	416	.	REL606	2230442	A
SNP	417	.	REL606	2235030	T
SNP	418	.	REL606	2244525	A
INS	419	.	REL606	2247103	C	insert_position=1
INS	420	.	REL606	2247103	CC	insert_position=2
SNP	421	.	REL606	2248449	A
SNP	422	.	REL606	2265986	A
DEL	423	.	REL606	2269447	1
SNP	424	.	REL606	2271283	G
SNP	425	.	REL606	2275388	A
SNP	426	.	REL606	2277269	T
SNP	427	.	REL606	2283856	G
SNP	428	.	REL606	2288549	G
INS	429	.	REL606	2288872	C	repeat_length=1	repeat_new_copies=6	repeat_ref_copies=5	repeat_seq=C
SNP	430	.	REL606	2290361	T
SNP	431	.	REL606	2293568	A
INS	432	.	REL606	2299915	T
SNP	433	.	REL606	2304987	T
SNP	434	.	REL606	2316485	T
SNP	435	.	REL606	2319260	A
SNP	436	.	REL606	2321769	A
MOB	437	.	REL606	2322340	IS186	1	6
INS	438	.	REL606	2333539	T	adjacent=ISRSO11
SNP	439	.	REL606	2346387	T
SNP	440	.	REL606	2348395	A
SNP	441	.	REL606	2351655	C
SNP	442	.	REL606	2358817	A
SNP	443	.	REL606	2363952	A
INS	444	.	REL606	2373914	A	repeat_length=1	repeat_new_copies=7	repeat_ref_copies=6	repeat_seq=A
SNP	445	.	REL606	2374708	A
SNP	446	.	REL606	2379466	C
SNP	447	.	REL606	2389645	A
SNP	448	.	REL606	2389878	T
SNP	449	.	REL606	2393070	G
INS	450	.	REL606	2401044	T	repeat_length=1	repeat_new_copies=7	repeat_ref_copies=6	repeat_seq=T
SNP	451	.	REL606	2406239	A
INS	452	.	REL606	2406553	C	repeat_length=1	repeat_new_copies=8	repeat_ref_copies=7	repeat_seq=C
SNP	453	.	REL606	2412327	T
SNP	454	.	REL606	2412783	C
SNP	455	.	REL606	2424819	G
SNP	456	.	REL606	2427998	C
SNP	457	.	REL606	2430565	A
SNP	458	.	REL606	2433061	A
SNP	459	.	REL606	2440555	G
DEL	460	.	REL606	2445097	1	repeat_length=1	repeat_new_copies=6	repeat_ref_copies=7	repeat_seq=C
SNP	461	.	REL606	2446984	C
MOB	462	.	REL606	2448493	IS186	1	6
SNP	463	.	REL606	2450517	A
SNP	464	.	REL606	2452375	A
SNP	465	.	REL606	2457654	A
SNP	466	.	REL606	2483043	A
SNP	467	.	REL606	2484358	C
SNP	468	.	REL606	2484978	A
SNP	469	.	REL606	2491484	A
SNP	470	.	REL606	2493004	A
INS	471	.	REL606	2493251	C
SNP	472	.	REL606	2493463	A
SNP	473	.	REL606	2499317	T
SNP	474	.	REL606	2517303	A
SNP	475	.	REL606	2523314	A
SNP	476	.	REL606	2524481	A
SNP	477	.	REL606	2540524	C
SNP	478	.	REL606	2542070	A
SNP	479	.	REL606	2545772	C
SNP	480	.	REL606	2558409	A
SNP	481	.	REL606	2567577	G
SNP	482	.	REL606	2569859	G
SNP	483	.	REL606	2570083	A
SNP	484	.	REL606	2576255	A
SNP	485	.	REL606	2578814	A
SNP	486	.	REL606	2583071	A
SNP	487	.	REL606	2585563	A
SNP	488	.	REL606	2590715	A
SNP	489	.	REL606	2594448	C
SNP	490	.	REL606	2597401	T
SNP	491	.	REL606	2598446	A
SNP	492	.	REL606	2598869	A
SNP	493	.	REL606	2603140	A
SNP	494	.	REL606	2607090	A
DEL	495	.	REL606	2611313	1
INS	496	.	REL606	2616302	G	insert_position=1
SNP	497	.	REL606	2616662	G
SNP	498	.	REL606	2616778	A
SNP	499	.	REL606	2629794	C
SNP	500	.	REL606	2639449	A
INS	501	.	REL606	2647165	C	repeat_length=1	repeat_new_copies=6	repeat_ref_copies=5	repeat_seq=C
SNP	502	.	REL606	2654896	A
SNP	503	.	REL606	2655111	C
MOB	504	.	REL606	2655781	IS150	-1	3
SNP	505	.	REL606	2658918	C
SNP	506	.	REL606	2659827	C
SNP	507	.	REL606	2663511	C
SNP	508	.	REL606	2664660	C
SNP	509	.	REL606	2665639	T
SNP	510	.	REL606	2667428	T
SNP	511	.	REL606	2674244	A
DEL	512	.	REL606	2693123	3	repeat_length=3	repeat_new_copies=3	repeat_ref_copies=4	repeat_seq=TTC
SNP	513	.	REL606	2697224	C
SNP	514	.	REL606	2701601	T
SNP	515	.	REL606	2703592	A
SNP	516	.	REL606	2706032	A
SNP	517	.	REL606	2709839	C
SNP	518	.	REL606	2716283	C
SNP	519	.	REL606	2723460	T
SNP	520	.	REL606	2724782	C
SNP	521	.	REL606	2726933	A
SNP	522	.	REL606	2729399	A
SNP	523	.	REL606	2740297	A
SNP	524	.	REL606	2747391	A
SNP	525	.	REL606	2749219	A
SNP	526	.	REL606	2753451	A
SNP	527	.	REL606	2753768	T
SNP	528	.	REL606	2769294	C
SNP	529	.	REL606	2769581	C
SNP	530	.	REL606	2771282	A
SNP	531	.	REL606	2780858	G
SNP	532	.	REL606	2781436	A
SNP	533	.	REL606	2781587	C
SNP	534	.	REL606	2787379	C
INS	535	.	REL606	2788806	A	repeat_length=1	repeat_new_copies=10	repeat_ref_copies=9	repeat_seq=A
SNP	536	.	REL606	2789588	G
SNP	537	.	REL606	2790151	G
SNP	538	.	REL606	2790343	A
SNP	539	.	REL606	2812552	A
SNP	540	.	REL606	2812878	T
SNP	541	.	REL606	2820506	G
INS	542	.	REL606	2824741	C	repeat_length=1	repeat_new_copies=7	repeat_ref_copies=6	repeat_seq=C
SNP	543	.	REL606	2828591	C
SNP	544	.	REL606	2830053	T
SNP	545	.	REL606	2843036	A
SNP	546	.	REL606	2853806	G
INS	547	.	REL606	2867529	C	repeat_length=1	repeat_new_copies=7	repeat_ref_copies=6	repeat_seq=C
SNP	548	.	REL606	2870212	C
DEL	549	.	REL606	2877313	32880	mediated=IS150	within=550:2
MOB	550	.	REL606	2877313	IS150	1	3
MOB	551	.	REL606	2899615	IS150	-1	3	before=549
SNP	552	.	REL606	2923043	A
SNP	553	.	REL606	2932058	T
SNP	554	.	REL606	2935321	C
SNP	555	.	REL606	2937844	A
SNP	556	.	REL606	2937968	C
SNP	557	.	REL606	2938800	G
SNP	558	.	REL606	2957538	A
SNP	559	.	REL606	2959717	A
SNP	560	.	REL606	2977018	A
DEL	561	.	REL606	2989624	1
SNP	562	.	REL606	2999330	A
SNP	563	.	REL606	3001543	C
SNP	564	.	REL606	3003744	T
DEL	565	.	REL606	3015771	19352	mediated=IS150	within=566:2
MOB	566	.	REL606	3015771	IS150	-1	3
SNP	567	.	REL606	3036875	A
SNP	568	.	REL606	3037295	G
SNP	569	.	REL606	3038245	C
SNP	570	.	REL606	3045831	A
SNP	571	.	REL606	3050407	A
SNP	572	.	REL606	3051321	A
DEL	573	.	REL606	3052315	2	repeat_length=2	repeat_new_copies=4	repeat_ref_copies=5	repeat_seq=CG
SNP	574	.	REL606	3054123	G
SNP	575	.	REL606	3055043	C
SNP	576	.	REL606	3058629	C
SNP	577	.	REL606	3061822	C
SNP	578	.	REL606	3061923	C
SNP	579	.	REL606	3069644	C
SNP	580	.	REL606	3072845	C
SNP	581	.	REL606	3079331	A
SNP	582	.	REL606	3088148	A
SNP	583	.	REL606	3088253	C
DEL	584	.	REL606	3088379	1	repeat_length=1	repeat_new_copies=8	repeat_ref_copies=9	repeat_seq=A
SNP	585	.	REL606	3091899	G
SNP	586	.	REL606	3098931	A
SNP	587	.	REL606	3104029	A
SNP	588	.	REL606	3105821	A
INS	589	.	REL606	3111681	C	repeat_length=1	repeat_new_copies=7	repeat_ref_copies=6	repeat_seq=C
SNP	590	.	REL606	3112821	A
SNP	591	.	REL606	3115240	G
SNP	592	.	REL606	3115913	A
SNP	593	.	REL606	3117097	A
SNP	594	.	REL606	3117473	A
SNP	595	.	REL606	3127663	T
SNP	596	.	REL606	3130508	A
SNP	597	.	REL606	3132910	A
SNP	598	.	REL606	3135301	C
SNP	599	.	REL606	3136451	G
SNP	600	.	REL606	3139252	A
SNP	601	.	REL606	3145072	C
SNP	602	.	REL606	3150088	G
SNP	603	.	REL606	3153250	A
SNP	604	.	REL606	3153751	A
SNP	605	.	REL606	3153996	C
SNP	606	.	REL606	3174372	A
DEL	607	.	REL606	3192744	5838	mediated=IS150	within=608:2
MOB	608	.	REL606	3192744	IS150	1	4
SNP	609	.	REL606	3199162	C
SNP	610	.	REL606	3206530	C
SNP	611	.	REL606	3215725	G
SNP	612	.	REL606	3216436	C
SNP	613	.	REL606	3240003	C
DEL	614	.	REL606	3240047	1	repeat_length=1	repeat_new_copies=6	repeat_ref_copies=7	repeat_seq=C
SNP	615	.	REL606	3247026	C
DEL	616	.	REL606	3248434	1	repeat_length=1	repeat_new_copies=5	repeat_ref_copies=6	repeat_seq=A
SNP	617	.	REL606	3259432	G
DEL	618	.	REL606	3260572	6	repeat_length=6	repeat_new_copies=1	repeat_ref_copies=2	repeat_seq=TTCGCT
SNP	619	.	REL606	3264188	T
SNP	620	.	REL606	3267036	C
MOB	621	.	REL606	3268052	IS150	1	3
SNP	622	.	REL606	3269750	G
SNP	623	.	REL606	3272579	A
SNP	624	.	REL606	3272938	C
SNP	625	.	REL606	3282260	C
SNP	626	.	REL606	3286879	C
SNP	627	.	REL606	3288025	A
SNP	628	.	REL606	3289930	C
SNP	629	.	REL606	3290802	C
SNP	630	.	REL606	3297368	T
SNP	631	.	REL606	3298558	T
SNP	632	.	REL606	3313854	G
SNP	633	.	REL606	3316561	C
SNP	634	.	REL606	3317082	A
SNP	635	.	REL606	3322942	C
SNP	636	.	REL606	3333272	G
SNP	637	.	REL606	3339313	C
SNP	638	.	REL606	3339654	T
SNP	639	.	REL606	3344290	C
SNP	640	.	REL606	3345160	G
SNP	641	.	REL606	3351577	G
SNP	642	.	REL606	3360621	C
INS	643	.	REL606	3360899	C	repeat_length=1	repeat_new_copies=7	repeat_ref_copies=6	repeat_seq=C
SNP	644	.	REL606	3373583	T
SNP	645	.	REL606	3379886	A
INS	646	.	REL606	3384708	C	insert_position=1
INS	647	.	REL606	3384708	CC	insert_position=2
SNP	648	.	REL606	3387944	A
SNP	649	.	REL606	3395533	G
SNP	650	.	REL606	3401754	A
SNP	651	.	REL606	3402257	A
DEL	652	.	REL606	3404354	1	repeat_length=1	repeat_new_copies=7	repeat_ref_copies=8	repeat_seq=A
SNP	653	.	REL606	3410836	A
SNP	654	.	REL606	3411327	A
INS	655	.	REL606	3411993	C	repeat_length=1	repeat_new_copies=7	repeat_ref_copies=6	repeat_seq=C
SNP	656	.	REL606	3430620	T
SNP	657	.	REL606	3431058	T
SNP	658	.	REL606	3436387	C
SNP	659	.	REL606	3441172	G
SNP	660	.	REL606	3442743	A
SNP	661	.	REL606	3453758	A
SNP	662	.	REL606	3459613	T
SNP	663	.	REL606	3463900	T
SNP	664	.	REL606	3465205	T
SNP	665	.	REL606	3474014	C
SNP	666	.	REL606	3480466	T
SNP	667	.	REL606	3481820	G
SNP	668	.	REL606	3483302	A
SNP	669	.	REL606	3484278	A
SNP	670	.	REL606	3485103	A
SNP	671	.	REL606	3488669	C
SNP	672	.	REL606	3491881	A
SNP	673	.	REL606	3499794	G
SNP	674	.	REL606	3500884	G
SNP	675	.	REL606	3507565	C
SNP	676	.	REL606	3516348	T
MOB	677	.	REL606	3517306	IS186	1	8	del_end=2
AMP	678	.	REL606	3517306	108140	2	mediated=IS186	mediated_strand=-1	within=677:2
SNP	679	.	REL606	3536603	A	before=678
SNP	680	.	REL606	3541351	C	before=678
CON	681	.	REL606	3549957	4	REL606:3696954-3696957	before=678
SNP	682	.	REL606	3559835	G	before=678
SNP	683	.	REL606	3573006	A	before=678
SNP	684	.	REL606	3573640	A	before=678
SNP	685	.	REL606	3575602	A	before=678
SNP	686	.	REL606	3602703	A	before=678
SNP	687	.	REL606	3612959	T	before=678
SNP	688	.	REL606	3613010	A	before=678
SNP	689	.	REL606	3616490	T	before=678
SNP	690	.	REL606	3635762	C
SNP	691	.	REL606	3651129	A	adjacent=IS150
SNP	692	.	REL606	3660304	C
SNP	693	.	REL606	3675292	A
MOB	694	.	REL606	3680780	IS150	1	3
SNP	695	.	REL606	3686883	G
SNP	696	.	REL606	3688320	A
SNP	697	.	REL606	3693509	C
MOB	698	.	REL606	3697154	IS150	-1	3
INS	699	.	REL606	3715593	G	repeat_length=1	repeat_new_copies=7	repeat_ref_copies=6	repeat_seq=G
DEL	700	.	REL606	3741966	177	mediated=IS1
DEL	701	.	REL606	3754163	1	repeat_length=1	repeat_new_copies=7	repeat_ref_copies=8	repeat_seq=A
SNP	702	.	REL606	3758443	T
SNP	703	.	REL606	3771026	C
SNP	704	.	REL606	3790391	C
SNP	705	.	REL606	3793199	T	adjacent=IS30
SNP	706	.	REL606	3800073	G
SNP	707	.	REL606	3814755	A
SNP	708	.	REL606	3817441	A
SNP	709	.	REL606	3818588	T
SNP	710	.	REL606	3819257	A
SNP	711	.	REL606	3822371	A
SNP	712	.	REL606	3827368	G
SNP	713	.	REL606	3837268	A
SNP	714	.	REL606	3841457	A
SNP	715	.	REL606	3845230	T
DEL	716	.	REL606	3850178	1
SNP	717	.	REL606	3862134	A
SNP	718	.	REL606	3864940	A
SNP	719	.	REL606	3865084	A
SNP	720	.	REL606	3866570	C
SNP	721	.	REL606	3867544	G
SNP	722	.	REL606	3869813	A
SNP	723	.	REL606	3872302	A
SNP	724	.	REL606	3874844	A
SNP	725	.	REL606	3876298	C
SNP	726	.	REL606	3876316	C
SNP	727	.	REL606	3881184	C
SNP	728	.	REL606	3882675	C
SNP	729	.	REL606	3887330	T
SNP	730	.	REL606	3887630	T
SNP	731	.	REL606	3889768	G
DEL	732	.	REL606	3891543	2	repeat_length=1	repeat_new_copies=5	repeat_ref_copies=7	repeat_seq=G
SNP	733	.	REL606	3892335	T
DEL	734	.	REL606	3893549	1	adjacent=IS150
DEL	735	.	REL606	3893550	1	adjacent=IS150
DEL	736	.	REL606	3895000	6460	mediated=IS150
SNP	737	.	REL606	3903461	A
SNP	738	.	REL606	3909807	T
DEL	739	.	REL606	3911972	1	repeat_length=1	repeat_new_copies=6	repeat_ref_copies=7	repeat_seq=T
SNP	740	.	REL606	3920984	T
SNP	741	.	REL606	3945856	T
SNP	742	.	REL606	3947416	G
DEL	743	.	REL606	3948304	1
SNP	744	.	REL606	3952766	C
SNP	745	.	REL606	4004862	G
INS	746	.	REL606	4022388	T	repeat_length=1	repeat_new_copies=9	repeat_ref_copies=8	repeat_seq=T
DEL	747	.	REL606	4038538	1	repeat_length=1	repeat_new_copies=8	repeat_ref_copies=9	repeat_seq=T
SNP	748	.	REL606	4046586	A
SNP	749	.	REL606	4048980	T
SNP	750	.	REL606	4100183	G
SNP	751	.	REL606	4107018	A
MOB	752	.	REL606	4110237	IS150	-1	3
SNP	753	.	REL606	4134227	T
SNP	754	.	REL606	4154522	G
SNP	755	.	REL606	4163775	T
SNP	756	.	REL606	4164379	G
SNP	757	.	REL606	4165619	A
SNP	758	.	REL606	4180200	G
SNP	759	.	REL606	4196682	A
SNP	760	.	REL606	4199326	G
SNP	761	.	REL606	4201958	C
SNP	762	.	REL606	4207843	A
SNP	763	.	REL606	4211840	A
SNP	764	.	REL606	4212514	C
SNP	765	.	REL606	4212600	A
SNP	766	.	REL606	4216922	T
SNP	767	.	REL606	4221712	A
SNP	768	.	REL606	4227623	G
SNP	769	.	REL606	4234851	C
SNP	770	.	REL606	4245184	T
SNP	771	.	REL606	4248049	C
SNP	772	.	REL606	4250292	T
SNP	773	.	REL606	4265633	A
SNP	774	.	REL606	4286515	T
DEL	775	.	REL606	4289282	43946	within=777:2
INS	776	.	REL606	4289282	G	within=777:1
MOB	777	.	REL606	4289282	IS150	1	3
SNP	778	.	REL606	4342010	G
SNP	779	.	REL606	4347725	T
SNP	780	.	REL606	4347803	G
DEL	781	.	REL606	4349289	1	repeat_length=1	repeat_new_copies=7	repeat_ref_copies=8	repeat_seq=T
SNP	782	.	REL606	4356652	A
SNP	783	.	REL606	4363338	A
SNP	784	.	REL606	4377265	G
SNP	785	.	REL606	4380317	G
SNP	786	.	REL606	4380609	T
SNP	787	.	REL606	4382294	T
SNP	788	.	REL606	4384556	T
INS	789	.	REL606	4392687	C
MOB	790	.	REL606	4415710	IS150	-1	3
SNP	791	.	REL606	4423016	T
SNP	792	.	REL606	4423593	T
SNP	793	.	REL606	4424649	C
SNP	794	.	REL606	4429654	A
DEL	795	.	REL606	4431394	2
SNP	796	.	REL606	4433347	G
SNP	797	.	REL606	4439519	G
MOB	798	.	REL606	4446816	IS150	-1	0
DEL	799	.	REL606	4446817	1976	mediated=IS150
SNP	800	.	REL606	4461084	A
SNP	801	.	REL606	4462040	T
INS	802	.	REL606	4471806	C	phylogeny_id=1	repeat_length=1	repeat_new_copies=8	repeat_ref_copies=7	repeat_seq=C
SNP	803	.	REL606	4472216	T
INS	804	.	REL606	4475811	G	repeat_length=1	repeat_new_copies=8	repeat_ref_copies=7	repeat_seq=G
SNP	805	.	REL606	4486277	T
SNP	806	.	REL606	4491013	G
SNP	807	.	REL606	4498157	A
SNP	808	.	REL606	4498856	C
SNP	809	.	REL606	4503582	C	adjacent=IS1
SNP	810	.	REL606	4509290	T
DEL	811	.	REL606	4522339	38944	mediated=IS1
MOB	812	.	REL606	4524522	IS186	1	6	before=811
DEL	813	.	REL606	4565815	22344	within=815:1
SNP	814	.	REL606	4583729	C
MOB	815	.	REL606	4588156	IS150	1	3
SNP	816	.	REL606	4588672	G
SNP	817	.	REL606	4593186	A
SNP	818	.	REL606	4603391	T
SNP	819	.	REL606	4603678	G
SNP	820	.	REL606	4603681	T
SNP	821	.	REL606	4603730	T
SNP	822	.	REL606	4603737	C
SNP	823	.	REL606	4604220	A
SNP	824	.	REL606	4604577	C
DEL	825	.	REL606	4613020	1	adjacent=IS150	within=826:1
MOB	826	.	REL606	4613020	IS150	1	3
DEL	827	.	REL606	4613021	1	adjacent=IS150	within=826:1
SNP	828	.	REL606	4613668	T
SNP	829	.	REL606	4616538	C
SNP	830	.	REL606	4626487	T
SNP	831	.	REL606	4629225	T
