# Supplementary material for: Innovation in an E. coli evolution experiment is contingent on maintaining adaptive potential until competition subsides
Source: PLoS Genet. 2018 Apr 12;14(4):e1007348. doi: 10.1371/journal.pgen.1007348 (PMC5918244; doi:10.1371/journal.pgen.1007348)
Supplement: S3 Dataset — Lists of the mutations predicted in each of the 61 evolved strains that were used to construct the phylogenetic tree in Genome Diff format [42]. (ZIP) [file pgen.1007348.s011.zip › S3 Dataset Mutations/Ara-3_30000gen_ZDB357.gd]

#=GENOME_DIFF	1.0
#=TITLE	Ara-3_30000gen_ZDB357
#=TIME	30000
#=POPULATION	Ara-3
#=TREATMENT	LTEE
#=CLONE	B
#=REFSEQ	https://raw.githubusercontent.com/barricklab/LTEE/7da91974eafac0c5a8f903ae57275795d4395af2/reference/REL606.gbk
#=READSEQ	ftp://ftp.sra.ebi.ac.uk/vol1/fastq/SRR098/SRR098280/SRR098280.fastq.gz
SNP	1	.	REL606	9972	G
MOB	2	.	REL606	15499	IS150	-1	3	ambiguous=1
MOB	3	.	REL606	16990	IS150	1	3
MOB	4	.	REL606	23675	IS150	1	3	ambiguous=1
SNP	5	.	REL606	85556	T
SNP	6	.	REL606	189292	T
SNP	7	.	REL606	200540	T
SNP	8	.	REL606	273574	G
SNP	9	.	REL606	281923	T
INS	10	.	REL606	433366	T	repeat_length=1	repeat_new_copies=8	repeat_ref_copies=7	repeat_seq=T
INS	11	.	REL606	473904	GC
MOB	12	.	REL606	546191	IS1	1	9
DEL	13	.	REL606	547700	2651	mediated=IS1
SNP	14	.	REL606	574859	G
MOB	15	.	REL606	643362	IS150	1	3
SNP	16	.	REL606	648692	T
DEL	17	.	REL606	664688	1	adjacent=IS150
SNP	18	.	REL606	756799	T
DEL	19	.	REL606	762153	208
MOB	20	.	REL606	831855	IS186	-1	6
SNP	21	.	REL606	949821	G
DEL	22	.	REL606	1270125	535	no_normalize=1
MOB	23	.	REL606	1270660	IS150	-1	4
SNP	24	.	REL606	1331794	A
MOB	25	.	REL606	1462320	IS150	-1	3
DEL	26	.	REL606	1607917	1	adjacent=IS3
DEL	27	.	REL606	1609128	7554	between=IS3
SNP	28	.	REL606	1733343	A
MOB	29	.	REL606	1776434	IS150	-1	4
DEL	30	.	REL606	2032711	23293
MOB	31	.	REL606	2113036	IS1	1	9
MOB	32	.	REL606	2122426	IS150	-1	3
SNP	33	.	REL606	2267713	A
INS	34	.	REL606	2333539	T	adjacent=ISRSO11
SNP	35	.	REL606	2446984	C
MOB	36	.	REL606	2448493	IS186	1	6
SNP	37	.	REL606	2613609	A
SNP	38	.	REL606	2642843	T
SNP	39	.	REL606	2665639	T
DEL	40	.	REL606	2998009	17765	mediated=IS150	within=42:1
SNP	41	.	REL606	2999330	A	before=40
MOB	42	.	REL606	3015771	IS150	-1	3
MOB	43	.	REL606	3268052	IS150	1	3
SNP	44	.	REL606	3268054	G	adjacent=IS150	within=43:1
SNP	45	.	REL606	3312591	A
SNP	46	.	REL606	3339313	C
SNP	47	.	REL606	3401754	A
SNP	48	.	REL606	3463900	T
SNP	49	.	REL606	3475057	T	phylogeny_id=4
SNP	50	.	REL606	3481820	G
SNP	51	.	REL606	3488669	C
MOB	52	.	REL606	3517306	IS186	1	8	del_end=2
MOB	53	.	REL606	3550158	IS150	-1	2	ins_end=GC
INS	54	.	REL606	3697154	C	within=55:2
MOB	55	.	REL606	3697154	IS150	-1	3
DEL	56	.	REL606	3741966	177	mediated=IS1
DEL	57	.	REL606	3893549	1	phylogeny_id=2
DEL	58	.	REL606	3893550	1	adjacent=IS150
DEL	59	.	REL606	3895000	6460	mediated=IS150
SNP	60	.	REL606	3909807	T
DEL	61	.	REL606	3911972	1	phylogeny_id=2
SNP	62	.	REL606	4100183	G
SNP	63	.	REL606	4107018	A
MOB	64	.	REL606	4110237	IS150	-1	3
SNP	65	.	REL606	4201958	C
SNP	66	.	REL606	4333622	G
MOB	67	.	REL606	4415710	IS150	-1	3	phylogeny_id=2
DEL	68	.	REL606	4431394	2
MOB	69	.	REL606	4524522	IS186	1	6
SNP	70	.	REL606	4560171	G
DEL	71	.	REL606	4613020	1	adjacent=IS150	within=72:1
MOB	72	.	REL606	4613020	IS150	1	3	before=73
INS	73	.	REL606	4613023	T	adjacent=IS150
SNP	74	.	REL606	4616538	C
