# Supplementary material for: Innovation in an E. coli evolution experiment is contingent on maintaining adaptive potential until competition subsides
Source: PLoS Genet. 2018 Apr 12;14(4):e1007348. doi: 10.1371/journal.pgen.1007348 (PMC5918244; doi:10.1371/journal.pgen.1007348)
Supplement: S3 Dataset — Lists of the mutations predicted in each of the 61 evolved strains that were used to construct the phylogenetic tree in Genome Diff format [42]. (ZIP) [file pgen.1007348.s011.zip › S3 Dataset Mutations/Ara-3_28000gen_ZDB339.gd]

#=GENOME_DIFF	1.0
#=TITLE	Ara-3_28000gen_ZDB339
#=TIME	28000
#=POPULATION	Ara-3
#=TREATMENT	LTEE
#=CLONE	Y
#=REFSEQ	https://raw.githubusercontent.com/barricklab/LTEE/7da91974eafac0c5a8f903ae57275795d4395af2/reference/REL606.gbk
#=READSEQ	ftp://ftp.sra.ebi.ac.uk/vol1/fastq/SRR617/003/SRR6178303/SRR6178303_1.fastq.gz
#=READSEQ	ftp://ftp.sra.ebi.ac.uk/vol1/fastq/SRR617/003/SRR6178303/SRR6178303_2.fastq.gz
SNP	1	.	REL606	9972	G
MOB	2	.	REL606	16990	IS150	1	3
SNP	3	.	REL606	81158	C
SNP	4	.	REL606	247796	C
SNP	5	.	REL606	281923	T
SNP	6	.	REL606	398061	C
INS	7	.	REL606	433366	T	repeat_length=1	repeat_new_copies=8	repeat_ref_copies=7	repeat_seq=T
INS	8	.	REL606	473904	GC
INS	9	.	REL606	490617	A
MOB	10	.	REL606	546191	IS1	1	9
DEL	11	.	REL606	547700	2651	mediated=IS1
MOB	12	.	REL606	643362	IS150	1	3
SNP	13	.	REL606	648692	T
SNP	14	.	REL606	734488	T
SNP	15	.	REL606	888403	A
SNP	16	.	REL606	943475	T
MOB	17	.	REL606	962005	IS186	1	6
DEL	18	.	REL606	1270125	535	no_normalize=1
MOB	19	.	REL606	1270660	IS150	-1	4
DEL	20	.	REL606	1270662	1	within=19:2
SNP	21	.	REL606	1331794	A
MOB	22	.	REL606	1420709	IS3	1	4	ins_start=GA	mob_region=REL606:2882712-2883966
MOB	23	.	REL606	1428792	IS1	-1	9
MOB	24	.	REL606	1451972	IS150	-1	3
MOB	25	.	REL606	1462320	IS150	-1	3
DEL	26	.	REL606	1607917	1
DEL	27	.	REL606	1609128	7554	between=IS3
MOB	28	.	REL606	1729051	IS150	-1	4
SNP	29	.	REL606	1733343	A
MOB	30	.	REL606	1776434	IS150	-1	4
DEL	31	.	REL606	2032711	23293
DEL	32	.	REL606	2086597	35832	within=33:1
MOB	33	.	REL606	2122426	IS150	-1	3
INS	34	.	REL606	2333539	T
SNP	35	.	REL606	2389878	T
SNP	36	.	REL606	2446984	C
MOB	37	.	REL606	2448493	IS186	1	6
MOB	38	.	REL606	2574187	ISRSO11	-1	4
SNP	39	.	REL606	2665639	T
SNP	40	.	REL606	2843036	A
SNP	41	.	REL606	2999330	A
DEL	42	.	REL606	3015771	19352	mediated=IS150	within=43:2
MOB	43	.	REL606	3015771	IS150	-1	3
MOB	44	.	REL606	3268052	IS150	1	3
INS	45	.	REL606	3268054	TTGTACTGACCCCAAAA	within=44:1
SNP	46	.	REL606	3288025	A
SNP	47	.	REL606	3339313	C
SNP	48	.	REL606	3401754	A
SNP	49	.	REL606	3463900	T
SNP	50	.	REL606	3475057	T	phylogeny_id=2
SNP	51	.	REL606	3481820	G
SNP	52	.	REL606	3488669	C
MOB	53	.	REL606	3517306	IS186	1	8	del_end=2
CON	54	.	REL606	3549957	4	REL606:3696954-3696957
SNP	55	.	REL606	3612398	C
MOB	56	.	REL606	3697154	IS150	-1	3
DEL	57	.	REL606	3741966	177	mediated=IS1
DEL	58	.	REL606	3893549	1	no_normalize=1
DEL	59	.	REL606	3893550	1	no_normalize=1
DEL	60	.	REL606	3895000	6460	mediated=IS150
SNP	61	.	REL606	3909807	T
MOB	62	.	REL606	4049580	IS150	1	3
SNP	63	.	REL606	4100183	G
SNP	64	.	REL606	4107018	A
MOB	65	.	REL606	4110237	IS150	-1	3
SNP	66	.	REL606	4201958	C
SNP	67	.	REL606	4363338	A
DEL	68	.	REL606	4431394	2
SNP	69	.	REL606	4433347	G
DEL	70	.	REL606	4522339	38944	mediated=IS1
MOB	71	.	REL606	4524522	IS186	1	6	before=70
DEL	72	.	REL606	4613020	1	adjacent=IS150	within=73:1
MOB	73	.	REL606	4613020	IS150	1	3
SNP	74	.	REL606	4616538	C
