# Supplementary material for: Innovation in an E. coli evolution experiment is contingent on maintaining adaptive potential until competition subsides
Source: PLoS Genet. 2018 Apr 12;14(4):e1007348. doi: 10.1371/journal.pgen.1007348 (PMC5918244; doi:10.1371/journal.pgen.1007348)
Supplement: S3 Dataset — Lists of the mutations predicted in each of the 61 evolved strains that were used to construct the phylogenetic tree in Genome Diff format [42]. (ZIP) [file pgen.1007348.s011.zip › S3 Dataset Mutations/Ara-3_38000gen_ZDB111.gd]

#=GENOME_DIFF	1.0
#=TITLE	Ara-3_38000gen_ZDB111
#=TIME	38000
#=POPULATION	Ara-3
#=TREATMENT	LTEE
#=CLONE	X
#=REFSEQ	https://raw.githubusercontent.com/barricklab/LTEE/7da91974eafac0c5a8f903ae57275795d4395af2/reference/REL606.gbk
#=READSEQ	ftp://ftp.sra.ebi.ac.uk/vol1/fastq/SRR098/SRR098039/SRR098039.fastq.gz
SNP	1	.	REL606	9972	G
MOB	2	.	REL606	16990	IS150	1	3
MOB	3	.	REL606	23675	IS150	1	3	ambiguous=1
SNP	4	.	REL606	85556	T
MOB	5	.	REL606	105062	IS150	1	4
SNP	6	.	REL606	200540	T
SNP	7	.	REL606	273574	G
SNP	8	.	REL606	281923	T
INS	9	.	REL606	352278	G	repeat_length=1	repeat_new_copies=7	repeat_ref_copies=6	repeat_seq=G
INS	10	.	REL606	433366	T	repeat_length=1	repeat_new_copies=8	repeat_ref_copies=7	repeat_seq=T
MOB	11	.	REL606	452764	IS3	1	4	ins_start=GA
INS	12	.	REL606	473904	GC
MOB	13	.	REL606	546191	IS1	1	9
DEL	14	.	REL606	547700	2651	mediated=IS1
SNP	15	.	REL606	574859	G
MOB	16	.	REL606	643362	IS150	1	3
SNP	17	.	REL606	648692	T
INS	18	.	REL606	664687	T
DEL	19	.	REL606	664688	1
MOB	20	.	REL606	687047	IS150	1	3
SNP	21	.	REL606	756799	T
DEL	22	.	REL606	762153	208
MOB	23	.	REL606	831855	IS186	-1	6
MOB	24	.	REL606	931315	IS150	-1	1	ins_end=CTC
SNP	25	.	REL606	949821	G
SNP	26	.	REL606	1140245	T
DEL	27	.	REL606	1270125	535	no_normalize=1
MOB	28	.	REL606	1270660	IS150	-1	4
SNP	29	.	REL606	1331794	A
SNP	30	.	REL606	1360345	T
MOB	31	.	REL606	1462320	IS150	-1	3
DEL	32	.	REL606	1607917	1
DEL	33	.	REL606	1609128	7554	between=IS3
SNP	34	.	REL606	1733343	A
SNP	35	.	REL606	1761565	A
MOB	36	.	REL606	1776434	IS150	-1	4
INS	37	.	REL606	1776435	C	within=36:1
SNP	38	.	REL606	1782849	A
MOB	39	.	REL606	1962241	IS150	1	3
MOB	40	.	REL606	1981795	IS150	1	3
DEL	41	.	REL606	2032711	23293
INS	42	.	REL606	2103915	CAGCCAGCCAGCCAGCCAGCCAGCCAGC
MOB	43	.	REL606	2113036	IS1	1	9
MOB	44	.	REL606	2122426	IS150	-1	3
MOB	45	.	REL606	2157881	IS150	-1	3
MOB	46	.	REL606	2191174	IS150	1	3
INS	47	.	REL606	2333539	T
SNP	48	.	REL606	2446984	C
MOB	49	.	REL606	2448493	IS186	1	6
SNP	50	.	REL606	2507912	C
MOB	51	.	REL606	2551327	IS150	-1	3	before=52
DEL	52	.	REL606	2551330	1
SNP	53	.	REL606	2665639	T
MOB	54	.	REL606	2681614	IS150	1	3
DEL	55	.	REL606	2784696	1396
MOB	56	.	REL606	2876182	IS150	-1	3
MOB	57	.	REL606	2899574	IS150	1	3
SNP	58	.	REL606	2918435	C
SNP	59	.	REL606	2983794	T
DEL	60	.	REL606	2998009	17765	within=62:1
SNP	61	.	REL606	2999330	A	before=60
MOB	62	.	REL606	3015771	IS150	-1	3
SNP	63	.	REL606	3046412	A
SNP	64	.	REL606	3141566	T
MOB	65	.	REL606	3268052	IS150	1	3
SNP	66	.	REL606	3288053	G
SNP	67	.	REL606	3339313	C
SNP	68	.	REL606	3401754	A
SNP	69	.	REL606	3407922	A
SNP	70	.	REL606	3463900	T
SNP	71	.	REL606	3481820	G
SNP	72	.	REL606	3488669	C
MOB	73	.	REL606	3517306	IS186	1	8	del_end=2
MOB	74	.	REL606	3535848	IS150	-1	3
SNP	75	.	REL606	3570410	C
MOB	76	.	REL606	3637598	IS150	1	3
INS	77	.	REL606	3697154	C	within=80:2
INS	78	.	REL606	3697154	C	insert_position=2	within=80:2
INS	79	.	REL606	3697154	C	insert_position=3	within=80:2
MOB	80	.	REL606	3697154	IS150	-1	3
DEL	81	.	REL606	3741966	177	mediated=IS1
MOB	82	.	REL606	3798623	IS1	-1	9
MOB	83	.	REL606	3835924	IS150	-1	3
DEL	84	.	REL606	3893550	1
DEL	85	.	REL606	3895000	6460	mediated=IS150
SNP	86	.	REL606	3909807	T
DEL	87	.	REL606	3911972	1	phylogeny_id=2
SNP	88	.	REL606	4100183	G
SNP	89	.	REL606	4107018	A
DEL	90	.	REL606	4110113	127	within=91:1
MOB	91	.	REL606	4110237	IS150	-1	3	before=92
DEL	92	.	REL606	4110240	1
SNP	93	.	REL606	4164385	A
MOB	94	.	REL606	4196771	IS150	-1	3
SNP	95	.	REL606	4201958	C
SNP	96	.	REL606	4313510	T
DEL	97	.	REL606	4329517	5
SNP	98	.	REL606	4414736	G
DEL	99	.	REL606	4431394	2
MOB	100	.	REL606	4435951	IS150	1	3
DEL	101	.	REL606	4506110	16229	between=IS1
MOB	102	.	REL606	4524522	IS186	1	6
DEL	103	.	REL606	4613020	1	adjacent=IS150	within=104:1
MOB	104	.	REL606	4613020	IS150	1	3	before=105
INS	105	.	REL606	4613023	T	adjacent=IS150
SNP	106	.	REL606	4616538	C
