# Supplementary material for: Innovation in an E. coli evolution experiment is contingent on maintaining adaptive potential until competition subsides
Source: PLoS Genet. 2018 Apr 12;14(4):e1007348. doi: 10.1371/journal.pgen.1007348 (PMC5918244; doi:10.1371/journal.pgen.1007348)
Supplement: S3 Dataset — Lists of the mutations predicted in each of the 61 evolved strains that were used to construct the phylogenetic tree in Genome Diff format [42]. (ZIP) [file pgen.1007348.s011.zip › S3 Dataset Mutations/Ara-3_40000gen_10988.gd]

#=GENOME_DIFF	1.0
#=TITLE	Ara-3_40000gen_10988
#=TIME	40000
#=POPULATION	Ara-3
#=TREATMENT	LTEE
#=CLONE	D
#=REFSEQ	https://raw.githubusercontent.com/barricklab/LTEE/7da91974eafac0c5a8f903ae57275795d4395af2/reference/REL606.gbk
#=READSEQ	ftp://ftp.sra.ebi.ac.uk/vol1/fastq/SRR098/SRR098030/SRR098030.fastq.gz
SNP	1	.	REL606	9972	G
MOB	2	.	REL606	15565	IS150	-1	3	ambiguous=1
MOB	3	.	REL606	16990	IS150	1	3
MOB	4	.	REL606	23675	IS150	1	3	ambiguous=1
SNP	5	.	REL606	85556	T
MOB	6	.	REL606	105062	IS150	1	4
SNP	7	.	REL606	200540	T
SNP	8	.	REL606	273574	G
SNP	9	.	REL606	281923	T
INS	10	.	REL606	352278	G	repeat_length=1	repeat_new_copies=7	repeat_ref_copies=6	repeat_seq=G
INS	11	.	REL606	433366	T	repeat_length=1	repeat_new_copies=8	repeat_ref_copies=7	repeat_seq=T
MOB	12	.	REL606	452764	IS3	1	4	ins_start=GA
INS	13	.	REL606	473904	GC
MOB	14	.	REL606	507705	IS150	-1	3
MOB	15	.	REL606	546191	IS1	1	9
DEL	16	.	REL606	547700	2651	mediated=IS1
SNP	17	.	REL606	574859	G
MOB	18	.	REL606	643362	IS150	1	3
SNP	19	.	REL606	648692	T
INS	20	.	REL606	664686	G	before=21
INS	21	.	REL606	664686	T
DEL	22	.	REL606	664688	1	adjacent=IS150
MOB	23	.	REL606	687047	IS150	1	3
SNP	24	.	REL606	756799	T
DEL	25	.	REL606	762153	208
MOB	26	.	REL606	831855	IS186	-1	6
MOB	27	.	REL606	931315	IS150	-1	1	ins_end=CTC
SNP	28	.	REL606	949821	G
SNP	29	.	REL606	1140245	T
DEL	30	.	REL606	1270125	535	no_normalize=1
MOB	31	.	REL606	1270660	IS150	-1	4
SNP	32	.	REL606	1331794	A
SNP	33	.	REL606	1360345	T
INS	34	.	REL606	1424976	GGG
DEL	35	.	REL606	1462254	69	mediated=IS150	phylogeny_id=4	within=37:1
DEL	36	.	REL606	1462320	2	adjacent=IS150	within=37:2
MOB	37	.	REL606	1462320	IS150	-1	3
DEL	38	.	REL606	1607917	1	adjacent=IS3
DEL	39	.	REL606	1609128	7554	between=IS3
SNP	40	.	REL606	1733343	A
SNP	41	.	REL606	1761565	A
DEL	42	.	REL606	1776314	124	between=IS150	within=43:1
MOB	43	.	REL606	1776434	IS150	-1	4
INS	44	.	REL606	1776435	C	within=43:1
SNP	45	.	REL606	1782849	A
MOB	46	.	REL606	1962241	IS150	1	3
DEL	47	.	REL606	1981794	1
MOB	48	.	REL606	1981795	IS150	1	3	before=47
DEL	49	.	REL606	2032711	23293
INS	50	.	REL606	2103918	CCAGCCAGCCAGCCAGCCAGCCAGCCAG	repeat_length=4	repeat_new_copies=14	repeat_ref_copies=7	repeat_seq=CCAG
MOB	51	.	REL606	2113036	IS1	1	9
MOB	52	.	REL606	2122426	IS150	-1	3
MOB	53	.	REL606	2157881	IS150	-1	3
MOB	54	.	REL606	2191174	IS150	1	3
SNP	55	.	REL606	2267809	T
INS	56	.	REL606	2333539	T	adjacent=ISRSO11
SNP	57	.	REL606	2446984	C
MOB	58	.	REL606	2448493	IS186	1	6
SNP	59	.	REL606	2507912	C
MOB	60	.	REL606	2551327	IS150	-1	3
SNP	61	.	REL606	2647251	C
SNP	62	.	REL606	2665639	T
DEL	63	.	REL606	2681614	13977	within=64:2
MOB	64	.	REL606	2681614	IS150	1	3
DEL	65	.	REL606	2784696	1396
MOB	66	.	REL606	2899574	IS150	1	3
SNP	67	.	REL606	2918435	C
SNP	68	.	REL606	2983794	T
DEL	69	.	REL606	2998009	17765	mediated=IS150	within=71:1
SNP	70	.	REL606	2999330	A	before=69
MOB	71	.	REL606	3015771	IS150	-1	3
SNP	72	.	REL606	3046412	A
SNP	73	.	REL606	3141566	T
DEL	74	.	REL606	3267995	60	between=IS150	within=75:1
MOB	75	.	REL606	3268052	IS150	1	3
SNP	76	.	REL606	3288053	G
MOB	77	.	REL606	3313720	IS150	-1	3
SNP	78	.	REL606	3339313	C
SNP	79	.	REL606	3401754	A
SNP	80	.	REL606	3407922	A
SNP	81	.	REL606	3463900	T
SNP	82	.	REL606	3481820	G
SNP	83	.	REL606	3488669	C
MOB	84	.	REL606	3517306	IS186	1	8	del_end=2
MOB	85	.	REL606	3535848	IS150	-1	3
DEL	86	.	REL606	3542565	7593	mediated=IS150	within=87:2
MOB	87	.	REL606	3542565	IS150	-1	3
INS	88	.	REL606	3550157	GCC	adjacent=IS150
SNP	89	.	REL606	3570410	C
MOB	90	.	REL606	3637598	IS150	1	3
INS	91	.	REL606	3697154	C	within=93:2
INS	92	.	REL606	3697154	C	insert_position=2	within=93:2
MOB	93	.	REL606	3697154	IS150	-1	3
DEL	94	.	REL606	3741966	177	mediated=IS1
MOB	95	.	REL606	3798623	IS1	-1	9
DEL	96	.	REL606	3835924	208	within=97:2
MOB	97	.	REL606	3835924	IS150	-1	3
DEL	98	.	REL606	3893550	1	adjacent=IS150
DEL	99	.	REL606	3895000	6460	mediated=IS150
SNP	100	.	REL606	3909807	T
DEL	101	.	REL606	3911972	1	phylogeny_id=2
MOB	102	.	REL606	4097692	IS150	-1	4
SNP	103	.	REL606	4100183	G
SNP	104	.	REL606	4107018	A
DEL	105	.	REL606	4110113	127	mediated=IS150	within=106:1
MOB	106	.	REL606	4110237	IS150	-1	3	before=107
DEL	107	.	REL606	4110240	1	adjacent=IS150
SNP	108	.	REL606	4164385	A
MOB	109	.	REL606	4196771	IS150	-1	3
SNP	110	.	REL606	4201958	C
SNP	111	.	REL606	4313510	T
DEL	112	.	REL606	4329517	5	repeat_length=5	repeat_new_copies=2	repeat_ref_copies=3	repeat_seq=CGCGG
SNP	113	.	REL606	4414736	G
DEL	114	.	REL606	4431394	2
DEL	115	.	REL606	4435950	1
MOB	116	.	REL606	4435951	IS150	1	3	before=115
DEL	117	.	REL606	4506110	16229	between=IS1
MOB	118	.	REL606	4524522	IS186	1	6
DEL	119	.	REL606	4613020	1	adjacent=IS150	within=120:1
MOB	120	.	REL606	4613020	IS150	1	3	before=121
INS	121	.	REL606	4613023	T	adjacent=IS150
SNP	122	.	REL606	4616538	C
