# Supplementary material for: Innovation in an E. coli evolution experiment is contingent on maintaining adaptive potential until competition subsides
Source: PLoS Genet. 2018 Apr 12;14(4):e1007348. doi: 10.1371/journal.pgen.1007348 (PMC5918244; doi:10.1371/journal.pgen.1007348)
Supplement: S3 Dataset — Lists of the mutations predicted in each of the 61 evolved strains that were used to construct the phylogenetic tree in Genome Diff format [42]. (ZIP) [file pgen.1007348.s011.zip › S3 Dataset Mutations/Ara-3_50000gen_11364.gd]

#=GENOME_DIFF	1.0
#=TITLE	Ara-3_50000gen_11364
#=TIME	50000
#=POPULATION	Ara-3
#=TREATMENT	LTEE
#=CLONE	A
#=REFSEQ	https://raw.githubusercontent.com/barricklab/LTEE/7da91974eafac0c5a8f903ae57275795d4395af2/reference/REL606.gbk
#=READSEQ	ftp://ftp.sra.ebi.ac.uk/vol1/fastq/SRR258/004/SRR2584864/SRR2584864.fastq.gz
SNP	1	.	REL606	1521	T
SNP	2	.	REL606	1612	G
SNP	3	.	REL606	7388	T
SNP	4	.	REL606	9092	G
SNP	5	.	REL606	9972	G
SNP	6	.	REL606	10563	A
SNP	7	.	REL606	14752	T
MOB	8	.	REL606	16990	IS150	1	3
SNP	9	.	REL606	18419	T
SNP	10	.	REL606	22257	T
SNP	11	.	REL606	28598	G
SNP	12	.	REL606	38971	G
SNP	13	.	REL606	42306	G
SNP	14	.	REL606	42997	G
SNP	15	.	REL606	45277	G
SNP	16	.	REL606	48812	T
SNP	17	.	REL606	62118	G
SNP	18	.	REL606	64042	A
SNP	19	.	REL606	78676	T
SNP	20	.	REL606	80113	G
SNP	21	.	REL606	81158	C
SNP	22	.	REL606	105581	A
SNP	23	.	REL606	115519	T
SNP	24	.	REL606	123458	G
SNP	25	.	REL606	125741	C
INS	26	.	REL606	148138	G
SNP	27	.	REL606	153929	A
DEL	28	.	REL606	158007	1	repeat_length=1	repeat_new_copies=8	repeat_ref_copies=9	repeat_seq=T
SNP	29	.	REL606	166078	G
DEL	30	.	REL606	175215	1
SNP	31	.	REL606	189171	T
SNP	32	.	REL606	191724	T
SNP	33	.	REL606	194841	G
INS	34	.	REL606	197689	T	repeat_length=1	repeat_new_copies=9	repeat_ref_copies=8	repeat_seq=T
SNP	35	.	REL606	213751	G
SNP	36	.	REL606	216480	T
SNP	37	.	REL606	235408	C
SNP	38	.	REL606	247796	C
INS	39	.	REL606	247882	A
DEL	40	.	REL606	262278	1
SNP	41	.	REL606	276145	T
SNP	42	.	REL606	276271	A
INS	43	.	REL606	278236	C	repeat_length=1	repeat_new_copies=8	repeat_ref_copies=7	repeat_seq=C
SNP	44	.	REL606	281923	T
SNP	45	.	REL606	304095	T
SNP	46	.	REL606	306404	T
SNP	47	.	REL606	326689	T
SNP	48	.	REL606	333416	T
SNP	49	.	REL606	334103	A
SNP	50	.	REL606	338770	C
SNP	51	.	REL606	349318	T
SNP	52	.	REL606	350727	T
SNP	53	.	REL606	350969	G
DEL	54	.	REL606	352376	2	repeat_length=1	repeat_new_copies=6	repeat_ref_copies=8	repeat_seq=G
INS	55	.	REL606	352377	G	repeat_length=1	repeat_new_copies=9	repeat_ref_copies=8	repeat_seq=G
SNP	56	.	REL606	357611	C
INS	57	.	REL606	360610	G	repeat_length=1	repeat_new_copies=7	repeat_ref_copies=6	repeat_seq=G
SNP	58	.	REL606	365047	G
SNP	59	.	REL606	369026	G
SNP	60	.	REL606	371056	T
SNP	61	.	REL606	373014	T
SNP	62	.	REL606	376267	A
SNP	63	.	REL606	387632	T
SNP	64	.	REL606	388160	T
SNP	65	.	REL606	398061	C
SNP	66	.	REL606	412637	T
SNP	67	.	REL606	417363	T
SNP	68	.	REL606	418334	C
SNP	69	.	REL606	426451	G
SNP	70	.	REL606	428408	G
SNP	71	.	REL606	430835	T	adjacent=IS186
INS	72	.	REL606	433366	T	repeat_length=1	repeat_new_copies=8	repeat_ref_copies=7	repeat_seq=T
SNP	73	.	REL606	433561	T
SNP	74	.	REL606	447290	C
SNP	75	.	REL606	448431	G
SNP	76	.	REL606	449902	T
INS	77	.	REL606	451184	A	repeat_length=1	repeat_new_copies=8	repeat_ref_copies=7	repeat_seq=A
SNP	78	.	REL606	453346	C
SNP	79	.	REL606	462346	T
SNP	80	.	REL606	466727	A
INS	81	.	REL606	473904	GC
SNP	82	.	REL606	475644	T
SNP	83	.	REL606	488116	G
INS	84	.	REL606	495382	T	repeat_length=1	repeat_new_copies=9	repeat_ref_copies=8	repeat_seq=T
SNP	85	.	REL606	500697	T
SNP	86	.	REL606	505486	T
SNP	87	.	REL606	522180	G
SNP	88	.	REL606	546019	T
MOB	89	.	REL606	546191	IS1	1	9
DEL	90	.	REL606	547700	2651	mediated=IS1
DEL	91	.	REL606	550351	69534	between=IS1
SNP	92	.	REL606	553093	T	before=91
DEL	93	.	REL606	581862	6633	before=91	mediated=IS150
SNP	94	.	REL606	592510	C	before=91
SNP	95	.	REL606	609346	T	before=91
DEL	96	.	REL606	609892	1	before=91
SNP	97	.	REL606	613169	T	before=91
AMP	98	.	REL606	625890	2933	2
AMP	99	.	REL606	625890	2933	3	phylogeny_id=2	within=98:1
SNP	100	.	REL606	631472	T
SNP	101	.	REL606	635244	T
INS	102	.	REL606	636299	G	insert_position=1
SNP	103	.	REL606	637560	C
SNP	104	.	REL606	642275	G
MOB	105	.	REL606	643362	IS150	1	3
SNP	106	.	REL606	648692	T	adjacent=IS150
SNP	107	.	REL606	658868	T
DEL	108	.	REL606	664688	1	phylogeny_id=3
SNP	109	.	REL606	668391	T
SNP	110	.	REL606	670500	T
SNP	111	.	REL606	679395	T
SNP	112	.	REL606	683034	T
SNP	113	.	REL606	683797	G
SNP	114	.	REL606	687020	C
SNP	115	.	REL606	690853	G
SNP	116	.	REL606	692880	G
SNP	117	.	REL606	698396	G
SNP	118	.	REL606	703284	T
SNP	119	.	REL606	706523	T
DEL	120	.	REL606	708831	1	repeat_length=1	repeat_new_copies=6	repeat_ref_copies=7	repeat_seq=T
SNP	121	.	REL606	713294	G
SNP	122	.	REL606	716470	C
SNP	123	.	REL606	723042	T
SNP	124	.	REL606	723449	C
SNP	125	.	REL606	723607	T
SNP	126	.	REL606	725862	T
SNP	127	.	REL606	730596	T
SNP	128	.	REL606	731936	G
SNP	129	.	REL606	734488	T
SNP	130	.	REL606	734890	T
SNP	131	.	REL606	738758	A
SNP	132	.	REL606	746323	T
SNP	133	.	REL606	754289	T
SNP	134	.	REL606	765234	G
SNP	135	.	REL606	767233	T
SNP	136	.	REL606	767369	T
SNP	137	.	REL606	768258	C
SNP	138	.	REL606	771216	G
SNP	139	.	REL606	788390	C
SNP	140	.	REL606	788604	A
INS	141	.	REL606	794720	GGG	repeat_length=1	repeat_new_copies=10	repeat_ref_copies=7	repeat_seq=G
SNP	142	.	REL606	804446	T
SNP	143	.	REL606	807263	T
SNP	144	.	REL606	817224	G
SNP	145	.	REL606	817276	T
SNP	146	.	REL606	819594	G
SNP	147	.	REL606	821131	G
SNP	148	.	REL606	822389	C
SNP	149	.	REL606	828156	T
SNP	150	.	REL606	829428	A
SNP	151	.	REL606	829685	G
INS	152	.	REL606	830951	G	repeat_length=1	repeat_new_copies=6	repeat_ref_copies=5	repeat_seq=G
SNP	153	.	REL606	834613	T
INS	154	.	REL606	837591	T	repeat_length=1	repeat_new_copies=8	repeat_ref_copies=7	repeat_seq=T
SNP	155	.	REL606	838890	T
SNP	156	.	REL606	845650	A
SNP	157	.	REL606	863736	C
SNP	158	.	REL606	865093	G
SNP	159	.	REL606	867528	G
SNP	160	.	REL606	879705	T
SNP	161	.	REL606	886290	T
SNP	162	.	REL606	887754	T
SNP	163	.	REL606	894198	T
INS	164	.	REL606	894876	T	repeat_length=1	repeat_new_copies=9	repeat_ref_copies=8	repeat_seq=T
INS	165	.	REL606	901828	G	insert_position=1
SNP	166	.	REL606	902540	T
SNP	167	.	REL606	904606	T
SNP	168	.	REL606	906793	T
SNP	169	.	REL606	909534	G
SNP	170	.	REL606	914244	G
SNP	171	.	REL606	915547	T
SNP	172	.	REL606	922690	G
SNP	173	.	REL606	927338	G
SNP	174	.	REL606	929050	G
SNP	175	.	REL606	934165	C
SNP	176	.	REL606	934305	C
SNP	177	.	REL606	942624	T	phylogeny_id=2
INS	178	.	REL606	942781	G	repeat_length=1	repeat_new_copies=8	repeat_ref_copies=7	repeat_seq=G
SNP	179	.	REL606	943475	T
SNP	180	.	REL606	946481	T
DEL	181	.	REL606	958221	1
SNP	182	.	REL606	976463	T
SNP	183	.	REL606	983164	A
SNP	184	.	REL606	986299	T
SNP	185	.	REL606	989098	T
INS	186	.	REL606	998942	G	repeat_length=1	repeat_new_copies=7	repeat_ref_copies=6	repeat_seq=G
SNP	187	.	REL606	1001295	G
SNP	188	.	REL606	1004451	G
SNP	189	.	REL606	1012717	T
DEL	190	.	REL606	1018114	1	repeat_length=1	repeat_new_copies=7	repeat_ref_copies=8	repeat_seq=A
SNP	191	.	REL606	1018436	G
DEL	192	.	REL606	1019315	1	repeat_length=1	repeat_new_copies=6	repeat_ref_copies=7	repeat_seq=G
SNP	193	.	REL606	1029529	G
SNP	194	.	REL606	1052083	T
SNP	195	.	REL606	1062372	T
SNP	196	.	REL606	1063259	G
SNP	197	.	REL606	1068574	T
SNP	198	.	REL606	1073925	T
SNP	199	.	REL606	1082646	G
SNP	200	.	REL606	1085185	T
SNP	201	.	REL606	1090281	T
SNP	202	.	REL606	1099824	T
SNP	203	.	REL606	1102367	T
INS	204	.	REL606	1111892	CC	repeat_length=1	repeat_new_copies=8	repeat_ref_copies=6	repeat_seq=C
SNP	205	.	REL606	1112047	A
INS	206	.	REL606	1112074	C	repeat_length=1	repeat_new_copies=8	repeat_ref_copies=7	repeat_seq=C
SNP	207	.	REL606	1112117	A
SNP	208	.	REL606	1112121	C
SNP	209	.	REL606	1112124	C
SNP	210	.	REL606	1113198	G
SNP	211	.	REL606	1115003	G
SNP	212	.	REL606	1115942	T
SNP	213	.	REL606	1115970	A
SNP	214	.	REL606	1116271	G
SNP	215	.	REL606	1122642	G
SNP	216	.	REL606	1133570	T
SNP	217	.	REL606	1140405	C
SNP	218	.	REL606	1141641	G
SNP	219	.	REL606	1148998	G
SNP	220	.	REL606	1149234	T
SNP	221	.	REL606	1149407	G
SNP	222	.	REL606	1149750	T
MOB	223	.	REL606	1153894	IS150	1	3
INS	224	.	REL606	1166061	G	insert_position=1
INS	225	.	REL606	1166061	G	insert_position=2
SNP	226	.	REL606	1171113	T
INS	227	.	REL606	1172383	C	insert_position=1
SNP	228	.	REL606	1185304	T
SNP	229	.	REL606	1186699	T
SNP	230	.	REL606	1187156	G
SNP	231	.	REL606	1189458	T
SNP	232	.	REL606	1193219	G
SNP	233	.	REL606	1216616	G
SNP	234	.	REL606	1218136	G
SNP	235	.	REL606	1227598	T
SNP	236	.	REL606	1234268	G
SNP	237	.	REL606	1251316	C
INS	238	.	REL606	1256288	C	repeat_length=1	repeat_new_copies=6	repeat_ref_copies=5	repeat_seq=C
SNP	239	.	REL606	1262597	G
DEL	240	.	REL606	1270125	535	no_normalize=1
MOB	241	.	REL606	1270660	IS150	-1	4
SNP	242	.	REL606	1272099	G
SNP	243	.	REL606	1273703	T
SNP	244	.	REL606	1276684	G
SNP	245	.	REL606	1278147	C
SNP	246	.	REL606	1278851	T
SNP	247	.	REL606	1295877	G
SNP	248	.	REL606	1305452	T
SNP	249	.	REL606	1307856	C
SNP	250	.	REL606	1322001	G
SNP	251	.	REL606	1324501	T
SNP	252	.	REL606	1326327	G
SNP	253	.	REL606	1328687	T
SNP	254	.	REL606	1329354	A
SNP	255	.	REL606	1329649	G
SNP	256	.	REL606	1331794	A
SNP	257	.	REL606	1336067	A
SNP	258	.	REL606	1336687	A
SNP	259	.	REL606	1339424	G
SNP	260	.	REL606	1346020	A
DEL	261	.	REL606	1349565	1	repeat_length=1	repeat_new_copies=6	repeat_ref_copies=7	repeat_seq=G
MOB	262	.	REL606	1349566	IS186	-1	7
SNP	263	.	REL606	1357824	T
SNP	264	.	REL606	1364103	T
SNP	265	.	REL606	1370408	T
SNP	266	.	REL606	1374685	A
SNP	267	.	REL606	1392780	A
SNP	268	.	REL606	1404452	G
SNP	269	.	REL606	1407377	T
SNP	270	.	REL606	1414361	T
MOB	271	.	REL606	1420709	IS3	1	4	ins_start=GA	mob_region=REL606:2882712-2883966
INS	272	.	REL606	1424981	CCC	repeat_length=1	repeat_new_copies=9	repeat_ref_copies=6	repeat_seq=C
DEL	273	.	REL606	1426410	1	repeat_length=1	repeat_new_copies=8	repeat_ref_copies=9	repeat_seq=T
MOB	274	.	REL606	1428792	IS1	-1	9
DEL	275	.	REL606	1428837	1	repeat_length=1	repeat_new_copies=8	repeat_ref_copies=9	repeat_seq=T
INS	276	.	REL606	1439581	G	repeat_length=1	repeat_new_copies=6	repeat_ref_copies=5	repeat_seq=G
SNP	277	.	REL606	1439778	T
INS	278	.	REL606	1442050	T	repeat_length=1	repeat_new_copies=8	repeat_ref_copies=7	repeat_seq=T
SNP	279	.	REL606	1445990	G
SNP	280	.	REL606	1448779	G
DEL	281	.	REL606	1451972	10348	apply_size_adjust=1446	mediated=IS150	within=283:2
INS	282	.	REL606	1451972	G	adjacent=IS150	within=283:1
MOB	283	.	REL606	1451972	IS150	-1	3
DEL	284	.	REL606	1462254	69	within=285:1
MOB	285	.	REL606	1462320	IS150	-1	3
SNP	286	.	REL606	1465314	A
DEL	287	.	REL606	1470498	1	repeat_length=1	repeat_new_copies=7	repeat_ref_copies=8	repeat_seq=T
SNP	288	.	REL606	1476895	T
CON	289	.	REL606	1498809	166	REL606:572781-572616
SNP	290	.	REL606	1508039	C
SNP	291	.	REL606	1511178	T
SNP	292	.	REL606	1522006	T
SNP	293	.	REL606	1532269	T
SNP	294	.	REL606	1533135	G
SNP	295	.	REL606	1545254	T
SNP	296	.	REL606	1554433	G
SNP	297	.	REL606	1561513	G
INS	298	.	REL606	1565953	A	repeat_length=1	repeat_new_copies=7	repeat_ref_copies=6	repeat_seq=A
SNP	299	.	REL606	1566509	T
SNP	300	.	REL606	1569480	T
SNP	301	.	REL606	1583771	C
SNP	302	.	REL606	1587505	T
SNP	303	.	REL606	1591928	A
SNP	304	.	REL606	1592323	A
SNP	305	.	REL606	1596202	T
DEL	306	.	REL606	1607917	1	adjacent=IS3
DEL	307	.	REL606	1609128	7554	between=IS3
SNP	308	.	REL606	1616943	T
SNP	309	.	REL606	1618000	G
MOB	310	.	REL606	1619926	IS150	-1	3
SNP	311	.	REL606	1621317	T
SNP	312	.	REL606	1629214	A
SNP	313	.	REL606	1631142	T
SNP	314	.	REL606	1633588	C
SNP	315	.	REL606	1644789	T
SNP	316	.	REL606	1647213	T
SNP	317	.	REL606	1653956	T
SNP	318	.	REL606	1655572	A
SNP	319	.	REL606	1661567	A
SNP	320	.	REL606	1678399	T
SNP	321	.	REL606	1681315	A
SNP	322	.	REL606	1684445	C
SNP	323	.	REL606	1684715	A
SNP	324	.	REL606	1685497	T
SNP	325	.	REL606	1690648	C
SNP	326	.	REL606	1693490	G
SNP	327	.	REL606	1697471	C
DEL	328	.	REL606	1699818	3	repeat_length=3	repeat_new_copies=3	repeat_ref_copies=4	repeat_seq=GAT
SNP	329	.	REL606	1700108	A
INS	330	.	REL606	1704688	GG	repeat_length=1	repeat_new_copies=8	repeat_ref_copies=6	repeat_seq=G
SNP	331	.	REL606	1707992	C
SNP	332	.	REL606	1714708	C
SNP	333	.	REL606	1717659	A
DEL	334	.	REL606	1719009	1	repeat_length=1	repeat_new_copies=5	repeat_ref_copies=6	repeat_seq=A
SNP	335	.	REL606	1722253	C
DEL	336	.	REL606	1727963	1	repeat_length=1	repeat_new_copies=4	repeat_ref_copies=5	repeat_seq=C
DEL	337	.	REL606	1729051	2446	within=338:2
MOB	338	.	REL606	1729051	IS150	-1	4
DEL	339	.	REL606	1731501	1	adjacent=IS150
SNP	340	.	REL606	1733343	A
SNP	341	.	REL606	1736604	A
SNP	342	.	REL606	1748882	A
SNP	343	.	REL606	1750039	C
SNP	344	.	REL606	1750149	T
SNP	345	.	REL606	1759206	A
MOB	346	.	REL606	1776434	IS150	-1	4
SNP	347	.	REL606	1781330	C
INS	348	.	REL606	1791613	C
DEL	349	.	REL606	1795815	1	phylogeny_id=2	repeat_length=1	repeat_new_copies=6	repeat_ref_copies=7	repeat_seq=C
SNP	350	.	REL606	1798872	A
SNP	351	.	REL606	1811181	C
SNP	352	.	REL606	1817707	T
SNP	353	.	REL606	1822930	G
SNP	354	.	REL606	1838393	G
INS	355	.	REL606	1851422	C	repeat_length=1	repeat_new_copies=6	repeat_ref_copies=5	repeat_seq=C
SNP	356	.	REL606	1856984	C
DEL	357	.	REL606	1866601	1	repeat_length=1	repeat_new_copies=7	repeat_ref_copies=8	repeat_seq=A
SNP	358	.	REL606	1876656	G
SNP	359	.	REL606	1885847	A
SNP	360	.	REL606	1893929	C
SNP	361	.	REL606	1902731	G
SNP	362	.	REL606	1910193	A
SNP	363	.	REL606	1916888	A
SNP	364	.	REL606	1917089	C
SNP	365	.	REL606	1918819	A	phylogeny_id=1
SNP	366	.	REL606	1936045	C
SNP	367	.	REL606	1936158	T
INS	368	.	REL606	1937938	CCC	repeat_length=1	repeat_new_copies=9	repeat_ref_copies=6	repeat_seq=C
SNP	369	.	REL606	1953772	A
SNP	370	.	REL606	1960058	A
SNP	371	.	REL606	1960359	A
INS	372	.	REL606	1969748	A	repeat_length=1	repeat_new_copies=8	repeat_ref_copies=7	repeat_seq=A
SNP	373	.	REL606	1976788	A
INS	374	.	REL606	1993266	C	repeat_length=1	repeat_new_copies=7	repeat_ref_copies=6	repeat_seq=C
DEL	375	.	REL606	1995676	1	repeat_length=1	repeat_new_copies=7	repeat_ref_copies=8	repeat_seq=C
DEL	376	.	REL606	2007567	1	repeat_length=1	repeat_new_copies=6	repeat_ref_copies=7	repeat_seq=C
SNP	377	.	REL606	2007865	C
SNP	378	.	REL606	2012737	C
SNP	379	.	REL606	2012855	C
DEL	380	.	REL606	2017548	1	repeat_length=1	repeat_new_copies=5	repeat_ref_copies=6	repeat_seq=A
SNP	381	.	REL606	2018664	A
SNP	382	.	REL606	2019578	C
SNP	383	.	REL606	2021697	C
DEL	384	.	REL606	2032711	23293
SNP	385	.	REL606	2059947	C
SNP	386	.	REL606	2075053	A
DEL	387	.	REL606	2086597	35832	within=388:1
MOB	388	.	REL606	2122426	IS150	-1	3
SNP	389	.	REL606	2124777	C
DEL	390	.	REL606	2131466	1	repeat_length=1	repeat_new_copies=8	repeat_ref_copies=9	repeat_seq=A
SNP	391	.	REL606	2132237	T
SNP	392	.	REL606	2135658	C
SNP	393	.	REL606	2147531	C
SNP	394	.	REL606	2151500	T
SNP	395	.	REL606	2154792	A
SNP	396	.	REL606	2162780	C
SNP	397	.	REL606	2166182	A
SNP	398	.	REL606	2167011	C
SNP	399	.	REL606	2174960	G
SNP	400	.	REL606	2181142	A
SNP	401	.	REL606	2184599	G
SNP	402	.	REL606	2190212	C
INS	403	.	REL606	2190393	C	repeat_length=1	repeat_new_copies=6	repeat_ref_copies=5	repeat_seq=C
SNP	404	.	REL606	2191094	A
INS	405	.	REL606	2195257	CC	repeat_length=1	repeat_new_copies=11	repeat_ref_copies=9	repeat_seq=C
SNP	406	.	REL606	2196365	C
SNP	407	.	REL606	2197386	T
SNP	408	.	REL606	2198299	G
SNP	409	.	REL606	2200070	A
SNP	410	.	REL606	2202700	A
SNP	411	.	REL606	2212433	T
SNP	412	.	REL606	2216447	T
SNP	413	.	REL606	2221597	A
SNP	414	.	REL606	2222769	A
SNP	415	.	REL606	2223997	T
SNP	416	.	REL606	2226763	C
SNP	417	.	REL606	2230442	A
SNP	418	.	REL606	2238803	A
SNP	419	.	REL606	2244525	A
INS	420	.	REL606	2247103	C	insert_position=1
SNP	421	.	REL606	2248449	A
SNP	422	.	REL606	2259965	C
SNP	423	.	REL606	2265986	A
SNP	424	.	REL606	2271283	G
SNP	425	.	REL606	2275922	C
SNP	426	.	REL606	2277269	T
SNP	427	.	REL606	2283856	G
SNP	428	.	REL606	2293568	A
SNP	429	.	REL606	2300331	A
SNP	430	.	REL606	2316485	T
SNP	431	.	REL606	2319260	A
SNP	432	.	REL606	2321769	A
MOB	433	.	REL606	2322340	IS186	1	6
SNP	434	.	REL606	2326384	A
INS	435	.	REL606	2333539	T	adjacent=ISRSO11
SNP	436	.	REL606	2346387	T
SNP	437	.	REL606	2348395	A
SNP	438	.	REL606	2358817	A
SNP	439	.	REL606	2363952	A
SNP	440	.	REL606	2366031	A
INS	441	.	REL606	2373914	A	repeat_length=1	repeat_new_copies=7	repeat_ref_copies=6	repeat_seq=A
SNP	442	.	REL606	2374708	A
SNP	443	.	REL606	2388082	T
SNP	444	.	REL606	2389645	A
SNP	445	.	REL606	2389878	T
SNP	446	.	REL606	2393070	G
SNP	447	.	REL606	2396810	C
SNP	448	.	REL606	2406239	A
INS	449	.	REL606	2406553	C	repeat_length=1	repeat_new_copies=8	repeat_ref_copies=7	repeat_seq=C
INS	450	.	REL606	2417704	A	repeat_length=1	repeat_new_copies=9	repeat_ref_copies=8	repeat_seq=A
SNP	451	.	REL606	2428156	A
SNP	452	.	REL606	2430565	A
SNP	453	.	REL606	2440555	G
DEL	454	.	REL606	2445097	1	repeat_length=1	repeat_new_copies=6	repeat_ref_copies=7	repeat_seq=C
SNP	455	.	REL606	2446984	C
MOB	456	.	REL606	2448493	IS186	1	6
SNP	457	.	REL606	2452375	A
SNP	458	.	REL606	2455549	T
SNP	459	.	REL606	2456118	C
SNP	460	.	REL606	2457654	A
SNP	461	.	REL606	2458619	C
SNP	462	.	REL606	2462233	G
SNP	463	.	REL606	2470267	A
SNP	464	.	REL606	2475258	C
SNP	465	.	REL606	2483043	A
SNP	466	.	REL606	2484358	C
SNP	467	.	REL606	2493463	A
SNP	468	.	REL606	2499317	T
SNP	469	.	REL606	2500735	G
SNP	470	.	REL606	2522611	A
SNP	471	.	REL606	2524481	A
SNP	472	.	REL606	2540524	C
SNP	473	.	REL606	2542070	A
SNP	474	.	REL606	2545772	C
SNP	475	.	REL606	2569859	G
SNP	476	.	REL606	2570083	A
SNP	477	.	REL606	2573692	G
SNP	478	.	REL606	2576255	A
SNP	479	.	REL606	2578814	A
SNP	480	.	REL606	2583071	A
SNP	481	.	REL606	2590715	A
SNP	482	.	REL606	2594448	C
SNP	483	.	REL606	2598869	A
DEL	484	.	REL606	2611313	1
INS	485	.	REL606	2616302	G	insert_position=1
INS	486	.	REL606	2616302	GGG	insert_position=2
SNP	487	.	REL606	2616778	A
SNP	488	.	REL606	2622132	A
SNP	489	.	REL606	2639449	A
SNP	490	.	REL606	2641877	A
INS	491	.	REL606	2647165	C	repeat_length=1	repeat_new_copies=6	repeat_ref_copies=5	repeat_seq=C
MOB	492	.	REL606	2655781	IS150	-1	3
SNP	493	.	REL606	2659827	C
SNP	494	.	REL606	2661715	T
SNP	495	.	REL606	2664660	C
SNP	496	.	REL606	2665639	T
SNP	497	.	REL606	2674244	A
INS	498	.	REL606	2678078	C	repeat_length=1	repeat_new_copies=6	repeat_ref_copies=5	repeat_seq=C
SNP	499	.	REL606	2683632	C
SNP	500	.	REL606	2685556	T
SNP	501	.	REL606	2687140	C
DEL	502	.	REL606	2693123	3	repeat_length=3	repeat_new_copies=3	repeat_ref_copies=4	repeat_seq=TTC
SNP	503	.	REL606	2695671	T
SNP	504	.	REL606	2697224	C
SNP	505	.	REL606	2701601	T
SNP	506	.	REL606	2703592	A
SNP	507	.	REL606	2716283	C
SNP	508	.	REL606	2724782	C
SNP	509	.	REL606	2726933	A
SNP	510	.	REL606	2729399	A
SNP	511	.	REL606	2738153	A
DEL	512	.	REL606	2747959	2	repeat_length=2	repeat_new_copies=4	repeat_ref_copies=5	repeat_seq=CG
SNP	513	.	REL606	2749219	A
SNP	514	.	REL606	2753451	A
SNP	515	.	REL606	2753768	T
SNP	516	.	REL606	2764350	T
SNP	517	.	REL606	2769581	C
SNP	518	.	REL606	2771282	A
SNP	519	.	REL606	2780858	G
SNP	520	.	REL606	2781587	C
SNP	521	.	REL606	2785361	A
SNP	522	.	REL606	2787379	C
SNP	523	.	REL606	2789588	G
SNP	524	.	REL606	2790151	G
SNP	525	.	REL606	2795711	C
SNP	526	.	REL606	2814973	A
INS	527	.	REL606	2817355	T	repeat_length=1	repeat_new_copies=7	repeat_ref_copies=6	repeat_seq=T
SNP	528	.	REL606	2828591	C
SNP	529	.	REL606	2830053	T
SNP	530	.	REL606	2843036	A
SNP	531	.	REL606	2853180	A
INS	532	.	REL606	2867529	C	repeat_length=1	repeat_new_copies=7	repeat_ref_copies=6	repeat_seq=C
SNP	533	.	REL606	2869850	G
SNP	534	.	REL606	2870212	C
SNP	535	.	REL606	2874297	A
DEL	536	.	REL606	2877313	32880	mediated=IS150	within=537:2
MOB	537	.	REL606	2877313	IS150	1	3
MOB	538	.	REL606	2899615	IS150	-1	3	before=536
SNP	539	.	REL606	2935321	C
SNP	540	.	REL606	2937844	A
SNP	541	.	REL606	2938800	G
SNP	542	.	REL606	2977018	A
SNP	543	.	REL606	2999330	A
SNP	544	.	REL606	3003744	T
SNP	545	.	REL606	3008802	G
DEL	546	.	REL606	3015771	19352	mediated=IS150	within=547:2
MOB	547	.	REL606	3015771	IS150	-1	3
SNP	548	.	REL606	3037295	G
DEL	549	.	REL606	3052315	2	repeat_length=2	repeat_new_copies=4	repeat_ref_copies=5	repeat_seq=CG
SNP	550	.	REL606	3054123	G
SNP	551	.	REL606	3054217	T
SNP	552	.	REL606	3054270	T
SNP	553	.	REL606	3055687	T
SNP	554	.	REL606	3056474	C
SNP	555	.	REL606	3057994	G
SNP	556	.	REL606	3058629	C
SNP	557	.	REL606	3061822	C
SNP	558	.	REL606	3061923	C
SNP	559	.	REL606	3072845	C
SNP	560	.	REL606	3088253	C
DEL	561	.	REL606	3088379	1	repeat_length=1	repeat_new_copies=8	repeat_ref_copies=9	repeat_seq=A
SNP	562	.	REL606	3101010	C
SNP	563	.	REL606	3105821	A
SNP	564	.	REL606	3115240	G
SNP	565	.	REL606	3115913	A
SNP	566	.	REL606	3117097	A
SNP	567	.	REL606	3117473	A
SNP	568	.	REL606	3125722	C
SNP	569	.	REL606	3127663	T
SNP	570	.	REL606	3130508	A
SNP	571	.	REL606	3135301	C
SNP	572	.	REL606	3139062	A
DEL	573	.	REL606	3142230	1	repeat_length=1	repeat_new_copies=4	repeat_ref_copies=5	repeat_seq=G
SNP	574	.	REL606	3150088	G
SNP	575	.	REL606	3151511	A
SNP	576	.	REL606	3152261	C
SNP	577	.	REL606	3153250	A
SNP	578	.	REL606	3153996	C
SNP	579	.	REL606	3174372	A
SNP	580	.	REL606	3178173	C
DEL	581	.	REL606	3192744	5838	mediated=IS150	within=582:2
MOB	582	.	REL606	3192744	IS150	1	4
SNP	583	.	REL606	3206530	C
SNP	584	.	REL606	3237509	T
SNP	585	.	REL606	3240003	C
DEL	586	.	REL606	3240047	1	repeat_length=1	repeat_new_copies=6	repeat_ref_copies=7	repeat_seq=C
SNP	587	.	REL606	3240545	A
SNP	588	.	REL606	3241164	C
SNP	589	.	REL606	3247026	C
DEL	590	.	REL606	3248434	1	repeat_length=1	repeat_new_copies=5	repeat_ref_copies=6	repeat_seq=A
SNP	591	.	REL606	3259432	G
DEL	592	.	REL606	3260572	6	repeat_length=6	repeat_new_copies=1	repeat_ref_copies=2	repeat_seq=TTCGCT
SNP	593	.	REL606	3264188	T
SNP	594	.	REL606	3265734	A
SNP	595	.	REL606	3267142	C
MOB	596	.	REL606	3268052	IS150	1	3
SNP	597	.	REL606	3270101	G
SNP	598	.	REL606	3272579	A
DEL	599	.	REL606	3285419	1	repeat_length=1	repeat_new_copies=6	repeat_ref_copies=7	repeat_seq=C
SNP	600	.	REL606	3288025	A
SNP	601	.	REL606	3289930	C
SNP	602	.	REL606	3297368	T
SNP	603	.	REL606	3298558	T
SNP	604	.	REL606	3300348	G
SNP	605	.	REL606	3316561	C
SNP	606	.	REL606	3318300	C
SNP	607	.	REL606	3322942	C
SNP	608	.	REL606	3324784	A
SNP	609	.	REL606	3336975	G
SNP	610	.	REL606	3339313	C
SNP	611	.	REL606	3345160	G
SNP	612	.	REL606	3351577	G
DEL	613	.	REL606	3360899	1
INS	614	.	REL606	3360899	C
SNP	615	.	REL606	3362712	T
SNP	616	.	REL606	3368013	T
SNP	617	.	REL606	3371008	C
SNP	618	.	REL606	3372504	A
SNP	619	.	REL606	3373583	T
SNP	620	.	REL606	3383619	A
INS	621	.	REL606	3384708	C	insert_position=1
SNP	622	.	REL606	3401754	A
SNP	623	.	REL606	3410836	A
SNP	624	.	REL606	3419922	C
SNP	625	.	REL606	3424711	A
SNP	626	.	REL606	3430620	T
SNP	627	.	REL606	3436387	C
SNP	628	.	REL606	3442743	A
SNP	629	.	REL606	3459613	T
SNP	630	.	REL606	3463900	T
SNP	631	.	REL606	3481820	G
SNP	632	.	REL606	3482531	A
SNP	633	.	REL606	3483302	A
SNP	634	.	REL606	3488208	A
SNP	635	.	REL606	3488669	C
SNP	636	.	REL606	3499794	G
SNP	637	.	REL606	3500884	G
SNP	638	.	REL606	3506653	C
SNP	639	.	REL606	3510464	A
SNP	640	.	REL606	3512166	A
SNP	641	.	REL606	3512295	A
SNP	642	.	REL606	3516348	T
MOB	643	.	REL606	3517306	IS186	1	8	del_end=2
AMP	644	.	REL606	3517306	108140	2	mediated=IS186	mediated_strand=-1	within=643:2
SNP	645	.	REL606	3536603	A	before=644
CON	646	.	REL606	3549957	4	REL606:3696954-3696957
SNP	647	.	REL606	3573006	A	before=644
SNP	648	.	REL606	3573640	A	before=644
INS	649	.	REL606	3574560	T	within=644:1
SNP	650	.	REL606	3602703	A	before=644
SNP	651	.	REL606	3612959	T	before=644
SNP	652	.	REL606	3613010	A	before=644
SNP	653	.	REL606	3616490	T	before=644
INS	654	.	REL606	3624178	CCC	within=644:1
SNP	655	.	REL606	3635762	C
SNP	656	.	REL606	3651129	A	adjacent=IS150
SNP	657	.	REL606	3657637	A
SNP	658	.	REL606	3660304	C
SNP	659	.	REL606	3663530	C
INS	660	.	REL606	3671267	G
SNP	661	.	REL606	3675292	A
DEL	662	.	REL606	3679141	1642	mediated=IS150	within=663:1
MOB	663	.	REL606	3680780	IS150	1	3
SNP	664	.	REL606	3686883	G
SNP	665	.	REL606	3688320	A
SNP	666	.	REL606	3693509	C
MOB	667	.	REL606	3697154	IS150	-1	3
SNP	668	.	REL606	3723378	A
DEL	669	.	REL606	3741966	177	mediated=IS1
DEL	670	.	REL606	3754163	1	repeat_length=1	repeat_new_copies=7	repeat_ref_copies=8	repeat_seq=A
SNP	671	.	REL606	3758443	T
SNP	672	.	REL606	3771026	C
SNP	673	.	REL606	3790391	C
SNP	674	.	REL606	3800073	G
DEL	675	.	REL606	3810685	1	repeat_length=1	repeat_new_copies=8	repeat_ref_copies=9	repeat_seq=A
SNP	676	.	REL606	3814755	A
SNP	677	.	REL606	3818588	T
SNP	678	.	REL606	3819257	A
SNP	679	.	REL606	3822371	A
SNP	680	.	REL606	3826868	A
SNP	681	.	REL606	3837268	A
SNP	682	.	REL606	3840567	C
SNP	683	.	REL606	3862134	A
SNP	684	.	REL606	3863358	A
SNP	685	.	REL606	3864940	A
SNP	686	.	REL606	3867544	G
SNP	687	.	REL606	3869718	A
SNP	688	.	REL606	3869813	A
SNP	689	.	REL606	3872302	A
SNP	690	.	REL606	3874844	A
SNP	691	.	REL606	3876316	C
SNP	692	.	REL606	3878319	C
SNP	693	.	REL606	3882675	C
SNP	694	.	REL606	3882825	C
SNP	695	.	REL606	3885540	G
SNP	696	.	REL606	3887330	T
SNP	697	.	REL606	3887630	T
DEL	698	.	REL606	3891543	2	repeat_length=1	repeat_new_copies=5	repeat_ref_copies=7	repeat_seq=G
SNP	699	.	REL606	3892335	T
DEL	700	.	REL606	3893549	1	adjacent=IS150
DEL	701	.	REL606	3893550	1	adjacent=IS150
DEL	702	.	REL606	3895000	6460	mediated=IS150
SNP	703	.	REL606	3909807	T
DEL	704	.	REL606	3911972	1	repeat_length=1	repeat_new_copies=6	repeat_ref_copies=7	repeat_seq=T
SNP	705	.	REL606	3912264	A
SNP	706	.	REL606	3913658	A
SNP	707	.	REL606	3920337	T
SNP	708	.	REL606	3920984	T
SNP	709	.	REL606	3941582	A
SNP	710	.	REL606	3945856	T
SNP	711	.	REL606	3947416	G
DEL	712	.	REL606	3948304	1
SNP	713	.	REL606	3952766	C
SNP	714	.	REL606	3985460	G
SNP	715	.	REL606	4004862	G
SNP	716	.	REL606	4011028	T
INS	717	.	REL606	4022388	T	repeat_length=1	repeat_new_copies=9	repeat_ref_copies=8	repeat_seq=T
SNP	718	.	REL606	4046586	A
SNP	719	.	REL606	4048980	T
SNP	720	.	REL606	4053540	T
SNP	721	.	REL606	4060191	T
INS	722	.	REL606	4081210	G	repeat_length=1	repeat_new_copies=8	repeat_ref_copies=7	repeat_seq=G
SNP	723	.	REL606	4100183	G
SNP	724	.	REL606	4107018	A
MOB	725	.	REL606	4110237	IS150	-1	3
SNP	726	.	REL606	4111125	T
SNP	727	.	REL606	4137637	A
SNP	728	.	REL606	4153468	T
SNP	729	.	REL606	4154522	G
SNP	730	.	REL606	4163775	T
SNP	731	.	REL606	4165619	A
SNP	732	.	REL606	4180200	G
SNP	733	.	REL606	4196682	A
SNP	734	.	REL606	4199326	G
MOB	735	.	REL606	4199879	IS1	1	9
SNP	736	.	REL606	4201958	C
SNP	737	.	REL606	4207843	A
SNP	738	.	REL606	4208604	C
SNP	739	.	REL606	4211103	G
SNP	740	.	REL606	4212514	C
SNP	741	.	REL606	4212600	A
SNP	742	.	REL606	4213351	T
SNP	743	.	REL606	4216922	T
SNP	744	.	REL606	4219917	G
SNP	745	.	REL606	4221712	A
SNP	746	.	REL606	4234101	T
SNP	747	.	REL606	4234851	C
SNP	748	.	REL606	4243701	C
SNP	749	.	REL606	4245184	T
SNP	750	.	REL606	4248049	C
SNP	751	.	REL606	4250292	T
SNP	752	.	REL606	4265633	A
SNP	753	.	REL606	4286515	T
INS	754	.	REL606	4288207	A	repeat_length=1	repeat_new_copies=7	repeat_ref_copies=6	repeat_seq=A
SNP	755	.	REL606	4288689	T
DEL	756	.	REL606	4289282	43946	within=758:2
INS	757	.	REL606	4289282	G	within=758:1
MOB	758	.	REL606	4289282	IS150	1	3
SNP	759	.	REL606	4342010	G
SNP	760	.	REL606	4347725	T
SNP	761	.	REL606	4348370	G
DEL	762	.	REL606	4349289	1	repeat_length=1	repeat_new_copies=7	repeat_ref_copies=8	repeat_seq=T
SNP	763	.	REL606	4356652	A
SNP	764	.	REL606	4363338	A
SNP	765	.	REL606	4377265	G
SNP	766	.	REL606	4380317	G
SNP	767	.	REL606	4380609	T
SNP	768	.	REL606	4382294	T
SNP	769	.	REL606	4384556	T
SNP	770	.	REL606	4392669	T
INS	771	.	REL606	4392687	C
SNP	772	.	REL606	4393114	T
SNP	773	.	REL606	4401548	G
INS	774	.	REL606	4402611	A	repeat_length=1	repeat_new_copies=8	repeat_ref_copies=7	repeat_seq=A
SNP	775	.	REL606	4407533	T
MOB	776	.	REL606	4415710	IS150	-1	3
DEL	777	.	REL606	4431394	2
SNP	778	.	REL606	4433347	G
SNP	779	.	REL606	4438601	T
SNP	780	.	REL606	4439519	G
SNP	781	.	REL606	4445207	T
MOB	782	.	REL606	4446816	IS150	-1	0
DEL	783	.	REL606	4446817	4873	mediated=IS150
INS	784	.	REL606	4455703	A	repeat_length=1	repeat_new_copies=9	repeat_ref_copies=8	repeat_seq=A
SNP	785	.	REL606	4471450	T
SNP	786	.	REL606	4472216	T
INS	787	.	REL606	4475811	G	repeat_length=1	repeat_new_copies=8	repeat_ref_copies=7	repeat_seq=G
SNP	788	.	REL606	4486277	T
SNP	789	.	REL606	4491013	G
SNP	790	.	REL606	4498856	C
SNP	791	.	REL606	4509290	T
DEL	792	.	REL606	4522339	38944	mediated=IS1
MOB	793	.	REL606	4524522	IS186	1	6	before=792
DEL	794	.	REL606	4565815	22344	within=796:1
SNP	795	.	REL606	4583729	C
MOB	796	.	REL606	4588156	IS150	1	3
SNP	797	.	REL606	4588672	G
SNP	798	.	REL606	4593186	A
SNP	799	.	REL606	4603391	T
SNP	800	.	REL606	4603678	G
SNP	801	.	REL606	4603737	C
SNP	802	.	REL606	4604220	A
DEL	803	.	REL606	4613020	1	adjacent=IS150	within=804:1
MOB	804	.	REL606	4613020	IS150	1	3
DEL	805	.	REL606	4613021	1	adjacent=IS150	within=804:1
SNP	806	.	REL606	4613668	T
SNP	807	.	REL606	4616538	C
SNP	808	.	REL606	4629225	T
